# Supplementary material for: Unscrambling fluorophore blinking for comprehensive cluster detection via photoactivated localization microscopy
Source: Nat Commun. 2020 Oct 5;11:4993. doi: 10.1038/s41467-020-18726-9 (PMC7536177; doi:10.1038/s41467-020-18726-9)
Supplement: Supplementary file 4 — Source data [file 41467_2020_18726_MOESM4_ESM.xlsx]

## Sheet: Figure1b
Figure1b
	x [nm]	y [nm]
	46059	5871
	49368	2384.6
	49311	2454.1
	51127	10632
	51642	9052.4
	51535	9088.7
	51610	9123.5
	49403	2500.7
	46138	8334
	54961	2267.8
	45910	10933
	45820	11047
	45929	11011
	41963	2145.9
	51646	9035.3
	49225	2431.5
	42668	7770.5
	42611	7810.1
	49253	10326
	49321	10311
	49282	10364
	49356	10327
	49328	10346
	42575	10326
	42560	10280
	41024	10720
	41024	10678
	49214	8135.1
	40303	4786.5
	40264	4806.9
	40305	4773
	40331	4820.8
	42612	7810.1
	41934	2520.2
	41915	2545.4
	41894	2568
	41949	2537.1
	41931	2552.2
	41950	2567.4
	41925	2583
	52309	6245.2
	41924	2545.3
	40305	4805.4
	52282	6202.8
	40349	2505.8
	47662	10339
	40352	2427.2
	40320	2460.1
	40315	2470.3
	40322	2461
	40385	2465.7
	54482	8412
	54538	8489
	54534	8476.4
	40321	2478.3
	40325	2432.1
	53334	10867
	48785	3461.1
	48768	3445.5
	48726	3456.7
	40406	2437.9
	48723	3448.4
	48681	3480
	53233	10825
	42156	4230.1
	42608	7820.8
	42159	4242.3
	53312	10843
	40370	2469.5
	53371	10840
	42102	4243.4
	42147	4209.5
	53274	10835
	35593	5798.5
	45736	9120.8
	53284	10836
	53331	10858
	46077	8029.8
	46069	8030.1
	46045	8064.3
	53336	10808
	53331	10861
	53268	10853
	57412	3220.8
	42607	7796.7
	39009	6794.1
	39012	6763.1
	39015	6788.9
	38980	6812.5
	39008	6773.8
	38996	6787.4
	38994	6767.9
	51174	10028
	39051	6773
	51129	10017
	42114	4231
	42175	4229.4
	41575	7832.9
	41538	7950.6
	41541	7885
	50036	8151.5
	40589	5683.3
	41570	7901.9
	41547	7902
	41610	7854.1
	42203	4193.2
	42280	10675
	41604	7889.5
	40578	5703.3
	40562	5712.3
	42242	4226.8
	42390	4298.4
	42525	4272.1
	42203	4188.9
	42281	10672
	41625	7899
	42274	10669
	49433	4004.4
	49446	4011.9
	40247	10276
	52123	8692.6
	55333	7370
	36897	8736.9
	52456	2275.6
	50420	9204
	41563	7897.1
	39585	7754
	36888	8788.7
	53194	9545.4
	53274	9543.6
	53248	9538.1
	55361	7393.8
	53267	9530.8
	53204	9486.5
	53216	9496.4
	50708	2401.4
	53247	9552.5
	53273	9512.1
	50725	2365
	53038	7763.9
	53009	7866.4
	53056	7825.5
	53036	7868.5
	53016	7914
	49291	2404.3
	53467	6481.4
	55329	7365.2
	52984	7831
	52982	7886.4
	52945	7855.8
	52973	7883.2
	52479	2207.2
	52763	6361.8
	52902	7940.7
	52899	6321.7
	52812	6324.4
	55269	6803.6
	49204	2426.5
	49212	2451.3
	49256	2365.7
	49214	2535.4
	49274	2420.5
	49285	2489.6
	49325	2501.3
	49294	2497.9
	52219	8579.5
	52199	8644
	51093	10636
	42282	10857
	51228	7556.7
	54768	10801
	54705	10826
	49820	5402.7
	54768	10829
	54731	10872
	49746	5332.9
	54698	10869
	54742	10855
	54739	10820
	54727	10850
	50448	9213.2
	50391	9260.5
	50337	9195.4
	50467	9261.1
	50439	9233.8
	50403	9214.9
	50457	9223.8
	50461	9193.9
	43168	3515.5
	43190	3512.2
	43165	3518
	43215	3486.4
	45728	5301.7
	43265	3476.3
	54012	5352.7
	54038	5317.9
	54040	5336.9
	53998	5317.8
	54026	5337.7
	54025	5332.9
	53995	5306.7
	40345	2569.2
	54007	5346.3
	40370	2635.2
	54013	5348.9
	54034	5324.7
	54028	5342.8
	38821	8085.4
	53944	5370.2
	54011	5335.2
	53961	5348.1
	54040	5317.6
	54071	5283.2
	54028	5294.8
	54011	5314.2
	54019	5283.9
	53991	5304.6
	54069	5301.1
	54028	5312.8
	54075	5360.5
	53992	5289.3
	53978	5347.7
	54043	5333.7
	54038	5323.3
	54044	5328.3
	50729	9169.8
	52015	2575.1
	54007	5373
	54039	5354.2
	54025	5318.7
	54054	5333.1
	54010	5315.4
	54051	5342.3
	41254	3233.1
	46508	7216.9
	48174	5636.3
	48876	8076.2
	54088	5276.6
	54044	5245
	54043	5315.6
	54069	5294.4
	54035	5285.6
	54016	5302.1
	54022	5324.2
	48236	7909.6
	49301	2430
	55318	1942.5
	55345	2002.5
	55295	1957.4
	55342	1943.6
	55370	1979.4
	55352	1973.3
	55309	1972.6
	55327	2050.5
	55339	1950.7
	55340	1969.5
	55335	1949.6
	55368	1969.2
	55360	1956.4
	55313	1994.7
	55331	1995.9
	55382	1973.5
	55356	1973.3
	55290	2005.5
	55288	1966.3
	54464	2532.2
	49345	2323.1
	49364	2418.1
	53251	3397.1
	52558	6971.3
	49073	2552.6
	49047	2558.5
	49104	2575.9
	49083	2586.4
	49056	2590.5
	49061	2579.8
	49099	2584.8
	49082	2582.4
	49053	2547.1
	49076	2608.4
	49082	2582.5
	48305	7087.2
	49080	2537.6
	39216	5139
	53857	6172.6
	47672	5310.8
	47746	6669
	47936	6787.6
	51800	8644.8
	43555	9877.3
	55567	5513.3
	55522	5505.4
	55549	5522
	49284	2418.4
	50552	10133
	40261	7124.3
	45707	8410.9
	45747	8482.9
	52761	6308.6
	47949	10049
	42737	3035.7
	48691	1988.4
	50119	1427
	45438	3838.3
	38837	7222.7
	47057	2776.3
	49310	9941.4
	48770	9148.3
	48815	9167.7
	42301	11005
	45170	3468.6
	38073	9342.9
	38054	9321.1
	46912	7846.6
	55677	1515.6
	40848	7893.8
	40817	7863.5
	40810	7877.6
	40839	7907.4
	40833	7890
	40808	7902.8
	40851	7880.9
	40861	7886.3
	53087	10060
	54715	1267.7
	54696	1308.4
	49167	2492.5
	49149	2451.6
	42591	6962.9
	42599	6884.9
	44987	5817.3
	45037	5866.3
	45004	5825.9
	44959	5833.2
	49529	4541.7
	50014	4345.6
	54835	936.83
	46013	2423
	44679	1539.6
	42030	3322.7
	45946	10673
	51741	6520.1
	48889	8568.9

## Sheet: Figure1c
Figure1c		Upper trace			Lower trace
		frame	Intensity / a.u.		frame	Intensity / a.u.
		1	-2038		1	-2143
		2	-1886		2	-2066
		3	23		3	142
		4	-591		4	-47
		5	133		5	49
		6	-231		6	153
		7	584		7	-71
		8	-526		8	-476
		9	-737		9	-155
		10	209		10	403
		11	175		11	-109
		12	-618		12	-35
		13	-342		13	-64
		14	-148		14	-182
		15	-59		15	-479
		16	195		16	1059
		17	-265		17	-280
		18	-701		18	96
		19	513		19	-480
		20	62		20	-94
		21	-112		21	-233
		22	-657		22	287
		23	311		23	-487
		24	-127		24	126
		25	-832		25	-171
		26	-321		26	-10
		27	-661		27	57
		28	-207		28	-46
		29	-1138		29	204
		30	18		30	-83
		31	-441		31	-174
		32	-463		32	368
		33	140		33	213
		34	-206		34	-493
		35	-59		35	189
		36	-128		36	-655
		37	-252		37	-922
		38	325		38	-451
		39	-330		39	-484
		40	257		40	-358
		41	-261		41	-522
		42	11		42	-921
		43	-303		43	-157
		44	-191		44	209
		45	-98		45	-382
		46	275		46	-125
		47	-44		47	62
		48	-20		48	-32
		49	-307		49	-556
		50	28		50	556
		51	-828		51	-328
		52	249		52	-404
		53	-391		53	57
		54	-472		54	-370
		55	-525		55	-65
		56	-350		56	-373
		57	-680		57	82
		58	-415		58	-153
		59	-435		59	-453
		60	-571		60	-29
		61	-721		61	-283
		62	-165		62	148
		63	162		63	47
		64	-587		64	-511
		65	20		65	-354
		66	-239		66	-836
		67	350		67	-228
		68	-638		68	84
		69	-710		69	-876
		70	-749		70	125
		71	-204		71	-232
		72	183		72	-103
		73	1138		73	101
		74	-379		74	-676
		75	-486		75	-415
		76	-504		76	-397
		77	-465		77	-355
		78	240		78	-18
		79	-609		79	866
		80	-996		80	-514
		81	-103		81	-398
		82	-548		82	-101
		83	-246		83	-205
		84	-588		84	-684
		85	-625		85	-548
		86	-357		86	-589
		87	-517		87	-284
		88	-533		88	-492
		89	-309		89	-226
		90	-315		90	-265
		91	-294		91	154
		92	-340		92	-515
		93	-243		93	-568
		94	-609		94	-104
		95	-75		95	-287
		96	30		96	-29
		97	-230		97	-225
		98	177		98	-304
		99	-698		99	204
		100	9		100	-193
		101	313		101	-204
		102	-778		102	-645
		103	-132		103	-357
		104	429		104	311
		105	819		105	106
		106	734		106	-16
		107	312		107	-458
		108	115		108	-689
		109	84		109	-274
		110	-339		110	-410
		111	-240		111	-228
		112	309		112	72
		113	-106		113	215
		114	61		114	5873
		115	-71		115	-483
		116	54		116	-372
		117	-8		117	-736
		118	-485		118	-269
		119	-59		119	476
		120	961		120	-689
		121	540		121	111
		122	-170		122	-93
		123	344		123	255
		124	-56		124	39
		125	-3		125	-328
		126	126		126	-717
		127	209		127	2877
		128	718		128	-299
		129	791		129	-87
		130	108		130	512
		131	-250		131	-559
		132	23		132	-11
		133	-207		133	9
		134	-111		134	-762
		135	659		135	11
		136	-357		136	-434
		137	548		137	447
		138	-40		138	-814
		139	507		139	-805
		140	-242		140	-430
		141	525		141	-302
		142	170		142	292
		143	418		143	-56
		144	112		144	-841
		145	-269		145	-286
		146	-227		146	136
		147	434		147	-571
		148	-291		148	-280
		149	237		149	-558
		150	-83		150	-318
		151	410		151	253
		152	262		152	349
		153	-411		153	-812
		154	-16		154	-592
		155	-556		155	2520
		156	72		156	-883
		157	642		157	-575
		158	224		158	-220
		159	529		159	146
		160	-284		160	-117
		161	23		161	-777
		162	-62		162	-865
		163	593		163	255
		164	-29		164	-85
		165	-326		165	-232
		166	-900		166	-253
		167	-87		167	186
		168	193		168	-23
		169	619		169	-706
		170	7		170	1753
		171	182		171	-519
		172	122		172	56
		173	93		173	-625
		174	762		174	-290
		175	36		175	-156
		176	152		176	127
		177	180		177	-156
		178	269		178	-375
		179	323		179	-471
		180	339		180	-428
		181	163		181	73
		182	-135		182	-469
		183	751		183	-667
		184	-444		184	-82
		185	47		185	-522
		186	372		186	-363
		187	405		187	287
		188	405		188	493
		189	-139		189	0
		190	-440		190	-60
		191	-23		191	-306
		192	309		192	-692
		193	379		193	50
		194	657		194	-391
		195	16		195	-483
		196	217		196	-507
		197	-186		197	-185
		198	191		198	-14
		199	238		199	352
		200	87		200	74
		201	-103		201	-587
		202	-272		202	386
		203	233		203	-101
		204	-155		204	276
		205	496		205	405
		206	-970		206	630
		207	297		207	178
		208	126		208	4
		209	-167		209	285
		210	234		210	-334
		211	642		211	-246
		212	-63		212	2534
		213	325		213	9258
		214	1219		214	976
		215	452		215	442
		216	261		216	-137
		217	70		217	80
		218	72		218	-211
		219	327		219	-195
		220	-58		220	651
		221	-46		221	-269
		222	-488		222	396
		223	-168		223	173
		224	254		224	-391
		225	478		225	73
		226	-247		226	-295
		227	253		227	-817
		228	169		228	666
		229	-567		229	-17
		230	-326		230	-385
		231	297		231	154
		232	756		232	684
		233	141		233	-214
		234	763		234	-438
		235	-198		235	-96
		236	880		236	-55
		237	62		237	250
		238	609		238	156
		239	-165		239	115
		240	-284		240	-57
		241	-80		241	-316
		242	100		242	131
		243	126		243	-488
		244	-711		244	554
		245	-192		245	-262
		246	315		246	-74
		247	-190		247	23
		248	-245		248	-211
		249	83		249	-241
		250	-9		250	-453
		251	456		251	584
		252	-6		252	99
		253	299		253	-762
		254	571		254	-24
		255	-731		255	71
		256	293		256	611
		257	681		257	482
		258	571		258	550
		259	-227		259	937
		260	-233		260	752
		261	135		261	-144
		262	-36		262	-194
		263	-206		263	1055
		264	-2		264	167
		265	378		265	438
		266	-572		266	527
		267	276		267	539
		268	-47		268	387
		269	97		269	334
		270	492		270	434
		271	-620		271	318
		272	976		272	-56
		273	764		273	689
		274	187		274	84
		275	834		275	-237
		276	364		276	75
		277	93		277	298
		278	82		278	-502
		279	-93		279	713
		280	-321		280	223
		281	-127		281	-6
		282	-208		282	-131
		283	-188		283	1164
		284	216		284	-629
		285	110		285	190
		286	409		286	-193
		287	-52		287	87
		288	-24		288	-338
		289	-344		289	-541
		290	265		290	264
		291	-260		291	-59
		292	592		292	355
		293	296		293	-320
		294	45		294	317
		295	-503		295	-3
		296	-65		296	29
		297	546		297	159
		298	-115		298	59
		299	-382		299	-14
		300	258		300	378
		301	-281		301	103
		302	413		302	268
		303	-103		303	182
		304	471		304	-280
		305	-85		305	543
		306	646		306	-343
		307	10		307	243
		308	-200		308	4
		309	-639		309	367
		310	191		310	634
		311	281		311	23
		312	18		312	1365
		313	281		313	398
		314	816		314	-727
		315	-37		315	-230
		316	-365		316	-479
		317	-349		317	-622
		318	344		318	1009
		319	-17		319	267
		320	323		320	47
		321	-56		321	-392
		322	-129		322	-149
		323	636		323	-8
		324	-125		324	-66
		325	135		325	344
		326	329		326	-356
		327	11		327	169
		328	-30		328	7
		329	185		329	535
		330	-295		330	-109
		331	183		331	17
		332	-275		332	171
		333	-613		333	-112
		334	733		334	432
		335	251		335	-192
		336	660		336	-459
		337	638		337	7
		338	215		338	437
		339	96		339	-509
		340	464		340	358
		341	216		341	41
		342	-35		342	-241
		343	260		343	-482
		344	317		344	250
		345	-61		345	-87
		346	-63		346	271
		347	851		347	-127
		348	367		348	-143
		349	647		349	289
		350	-435		350	25
		351	252		351	90
		352	-515		352	-174
		353	-246		353	-52
		354	786		354	722
		355	247		355	168
		356	-136		356	993
		357	164		357	476
		358	693		358	-628
		359	730		359	109
		360	208		360	777
		361	274		361	177
		362	-180		362	126
		363	-454		363	-117
		364	-306		364	331
		365	518		365	4
		366	-259		366	-95
		367	-19		367	-399
		368	-261		368	-660
		369	180		369	-107
		370	-91		370	35
		371	-371		371	-56
		372	-133		372	-13
		373	35		373	598
		374	318		374	361
		375	-9		375	95
		376	361		376	-302
		377	-301		377	147
		378	-717		378	417
		379	-282		379	807
		380	-523		380	-613
		381	-35		381	497
		382	-76		382	136
		383	465		383	-396
		384	190		384	-60
		385	-205		385	-46
		386	-82		386	1041
		387	246		387	149
		388	802		388	-458
		389	-475		389	216
		390	443		390	-117
		391	-163		391	92
		392	83		392	240
		393	534		393	-162
		394	129		394	419
		395	-550		395	556
		396	-161		396	-89
		397	76		397	343
		398	422		398	-298
		399	-674		399	-50
		400	214		400	548
		401	-472		401	447
		402	-222		402	585
		403	-406		403	957
		404	477		404	-331
		405	698		405	-46
		406	-51		406	-262
		407	151		407	313
		408	55		408	-699
		409	415		409	2
		410	-230		410	155
		411	-245		411	903
		412	-38		412	107
		413	-311		413	-617
		414	400		414	-188
		415	316		415	-136
		416	478		416	-181
		417	472		417	-9
		418	241		418	146
		419	-563		419	-177
		420	846		420	-163
		421	550		421	-288
		422	-424		422	-593
		423	415		423	415
		424	112		424	-240
		425	687		425	-571
		426	46		426	-129
		427	-775		427	-232
		428	42		428	-3
		429	-7		429	145
		430	1134		430	735
		431	-411		431	-464
		432	-335		432	-39
		433	289		433	-71
		434	-469		434	-95
		435	8		435	645
		436	367		436	351
		437	164		437	657
		438	332		438	-15
		439	-191		439	5381
		440	255		440	19
		441	-52		441	-275
		442	706		442	276
		443	-415		443	290
		444	593		444	446
		445	50		445	64
		446	154		446	503
		447	260		447	136
		448	-294		448	721
		449	-335		449	425
		450	-322		450	-441
		451	103		451	461
		452	373		452	472
		453	-202		453	-52
		454	160		454	271
		455	177		455	325
		456	30		456	284
		457	340		457	45
		458	493		458	134
		459	193		459	430
		460	426		460	-22
		461	-359		461	-202
		462	-559		462	29
		463	156		463	-385
		464	-248		464	228
		465	562		465	79
		466	230		466	1145
		467	-336		467	235
		468	35		468	311
		469	-506		469	-185
		470	297		470	-197
		471	428		471	-150
		472	423		472	204
		473	-236		473	487
		474	853		474	-542
		475	257		475	-273
		476	-370		476	68
		477	-284		477	323
		478	-322		478	247
		479	-92		479	-95
		480	-477		480	-98
		481	555		481	-149
		482	771		482	-193
		483	-222		483	-331
		484	199		484	338
		485	-620		485	-258
		486	-378		486	-143
		487	10		487	-206
		488	-226		488	-20
		489	108		489	-482
		490	-31		490	-96
		491	745		491	238
		492	47		492	389
		493	319		493	115
		494	-558		494	73
		495	596		495	-536
		496	-168		496	-188
		497	147		497	-73
		498	457		498	1008
		499	-350		499	-1094
		500	867		500	417
		501	76		501	146
		502	109		502	4
		503	5		503	150
		504	514		504	629
		505	-67		505	322
		506	-199		506	-479
		507	523		507	377
		508	-702		508	417
		509	403		509	356
		510	566		510	-163
		511	414		511	274
		512	-36		512	226
		513	-13		513	191
		514	125		514	215
		515	965		515	74
		516	316		516	-369
		517	491		517	362
		518	349		518	738
		519	-247		519	541
		520	240		520	420
		521	-447		521	-265
		522	98		522	-149
		523	400		523	706
		524	-94		524	-77
		525	-209		525	-590
		526	-644		526	57
		527	46		527	-490
		528	770		528	640
		529	4027		529	-326
		530	3676		530	-757
		531	5003		531	75
		532	486		532	294
		533	1375		533	-21
		534	7088		534	-252
		535	1311		535	51
		536	9713		536	508
		537	-318		537	-76
		538	-175		538	-153
		539	208		539	494
		540	339		540	-145
		541	-190		541	244
		542	214		542	-38
		543	-486		543	-275
		544	782		544	223
		545	-84		545	94
		546	383		546	-119
		547	289		547	-80
		548	146		548	-26
		549	22		549	-408
		550	316		550	-32
		551	731		551	337
		552	1700		552	689
		553	-54		553	273
		554	254		554	493
		555	969		555	-15
		556	253		556	448
		557	2		557	-93
		558	-374		558	-43
		559	-222		559	378
		560	-15		560	444
		561	1315		561	-554
		562	513		562	-438
		563	196		563	40
		564	230		564	1386
		565	-112		565	-59
		566	-307		566	126
		567	462		567	213
		568	97		568	445
		569	391		569	441
		570	-240		570	382
		571	-65		571	-141
		572	-73		572	-31
		573	1019		573	542
		574	-57		574	90
		575	-4		575	288
		576	-928		576	-579
		577	-590		577	412
		578	316		578	71
		579	251		579	5
		580	-99		580	-231
		581	512		581	500
		582	-142		582	621
		583	-152		583	-170
		584	-224		584	782
		585	-144		585	-30
		586	-65		586	0
		587	-148		587	-184
		588	0		588	128
		589	-417		589	-198
		590	499		590	96
		591	199		591	308
		592	-453		592	-205
		593	409		593	363
		594	-177		594	779
		595	531		595	-347
		596	-207		596	131
		597	-229		597	102
		598	359		598	448
		599	-316		599	-722
		600	93		600	-372
		601	-459		601	-12
		602	123		602	249
		603	-67		603	632
		604	81		604	108
		605	686		605	633
		606	-188		606	383
		607	160		607	-99
		608	-108		608	-252
		609	951		609	704
		610	-119		610	263
		611	-216		611	-312
		612	-646		612	-492
		613	503		613	188
		614	19		614	-11
		615	131		615	-146
		616	-156		616	-94
		617	-162		617	12
		618	502		618	72
		619	-177		619	53
		620	-133		620	880
		621	-37		621	189
		622	-379		622	391
		623	126		623	-315
		624	-26		624	765
		625	241		625	-885
		626	-42		626	-84
		627	-181		627	41
		628	292		628	110
		629	741		629	497
		630	13		630	-121
		631	614		631	-295
		632	488		632	-424
		633	571		633	300
		634	388		634	210
		635	75		635	-69
		636	60		636	100
		637	24		637	151
		638	493		638	-288
		639	-865		639	-8
		640	-140		640	-412
		641	130		641	581
		642	-204		642	197
		643	240		643	849
		644	-843		644	346
		645	-397		645	-411
		646	-68		646	63
		647	-185		647	-477
		648	-230		648	390
		649	19		649	266
		650	681		650	179
		651	443		651	193
		652	235		652	350
		653	-78		653	-59
		654	-211		654	-323
		655	1031		655	-36
		656	695		656	-433
		657	616		657	-57
		658	1071		658	750
		659	113		659	165
		660	-404		660	67
		661	-281		661	173
		662	1113		662	206
		663	346		663	-248
		664	79		664	-577
		665	-140		665	324
		666	610		666	539
		667	205		667	809
		668	220		668	-244
		669	650		669	402
		670	681		670	182
		671	-256		671	289
		672	-75		672	142
		673	323		673	674
		674	263		674	-209
		675	-532		675	561
		676	273		676	-73
		677	396		677	478
		678	-52		678	92
		679	-301		679	-78
		680	-572		680	210
		681	66		681	466
		682	510		682	472
		683	-455		683	-208
		684	-456		684	314
		685	164		685	152
		686	61		686	115
		687	-596		687	32
		688	447		688	-228
		689	45		689	-45
		690	-364		690	-725
		691	394		691	159
		692	109		692	304
		693	-143		693	14
		694	-179		694	-104
		695	-513		695	-304
		696	-440		696	10877
		697	-149		697	-105
		698	-412		698	178
		699	505		699	630
		700	-106		700	-628
		701	212		701	416
		702	-745		702	53
		703	532		703	399
		704	408		704	483
		705	421		705	304
		706	283		706	1680
		707	-66		707	-463
		708	-309		708	-207
		709	48		709	-168
		710	609		710	951
		711	324		711	204
		712	-159		712	-169
		713	-269		713	-664
		714	367		714	167
		715	-231		715	180
		716	561		716	-382
		717	-90		717	4916
		718	-191		718	615
		719	244		719	-219
		720	-76		720	72
		721	-19		721	463
		722	-138		722	-700
		723	316		723	178
		724	269		724	970
		725	324		725	-177
		726	-194		726	-335
		727	-198		727	-337
		728	-361		728	-12
		729	-579		729	-198
		730	-522		730	-159
		731	-845		731	-7
		732	716		732	133
		733	299		733	-61
		734	291		734	-550
		735	237		735	1008
		736	387		736	315
		737	-42		737	50
		738	355		738	-890
		739	-471		739	-245
		740	-424		740	390
		741	-12		741	-35
		742	-224		742	-51
		743	604		743	-389
		744	-207		744	-380
		745	-169		745	193
		746	363		746	428
		747	-625		747	595
		748	289		748	214
		749	-229		749	-299
		750	519		750	-27
		751	-19		751	258
		752	-99		752	182
		753	-355		753	805
		754	-511		754	608
		755	38		755	-232
		756	1041		756	407
		757	870		757	-14
		758	-194		758	118
		759	-273		759	-181
		760	223		760	6082
		761	277		761	635
		762	-433		762	133
		763	281		763	287
		764	163		764	-308
		765	237		765	-147
		766	220		766	-742
		767	325		767	1100
		768	-55		768	846
		769	78		769	2313
		770	1396		770	972
		771	120		771	61
		772	301		772	-194
		773	-57		773	800
		774	-304		774	296
		775	619		775	-68
		776	627		776	314
		777	-387		777	-549
		778	-235		778	-366
		779	-201		779	-91
		780	-307		780	-144
		781	545		781	-167
		782	242		782	-303
		783	446		783	74
		784	298		784	-205
		785	-376		785	2249
		786	448		786	-693
		787	460		787	-737
		788	494		788	-159
		789	352		789	-291
		790	-369		790	872
		791	954		791	9266
		792	294		792	-19
		793	-246		793	272
		794	-109		794	-212
		795	11		795	-45
		796	-7		796	95
		797	-9		797	289
		798	-716		798	551
		799	-263		799	-439
		800	-167		800	209
		801	666		801	191
		802	721		802	94
		803	-232		803	-318
		804	144		804	-46
		805	300		805	41
		806	-119		806	-220
		807	86		807	-232
		808	-499		808	-291
		809	152		809	327
		810	-112		810	-431
		811	-439		811	-589
		812	406		812	494
		813	1110		813	-383
		814	1232		814	-34
		815	191		815	-81
		816	-167		816	622
		817	-167		817	500
		818	55		818	-210
		819	-289		819	-255
		820	372		820	-271
		821	-159		821	123
		822	252		822	80
		823	-123		823	280
		824	628		824	-71
		825	155		825	-55
		826	-196		826	-90
		827	-209		827	215
		828	466		828	-747
		829	-180		829	-278
		830	-855		830	231
		831	-143		831	-104
		832	484		832	-642
		833	481		833	-163
		834	-31		834	-108
		835	1014		835	-665
		836	861		836	-514
		837	19		837	-73
		838	798		838	-219
		839	29		839	-146
		840	221		840	9
		841	169		841	-240
		842	-443		842	283
		843	629		843	1527
		844	-182		844	-9
		845	228		845	-87
		846	13		846	-570
		847	-499		847	490
		848	-116		848	429
		849	187		849	-209
		850	-429		850	325
		851	-280		851	-494
		852	182		852	461
		853	85		853	955
		854	466		854	-64
		855	-285		855	158
		856	-299		856	-115
		857	543		857	393
		858	389		858	-659
		859	468		859	1222
		860	-244		860	66
		861	-23		861	99
		862	720		862	-293
		863	280		863	23
		864	39		864	113
		865	121		865	41
		866	-61		866	-102
		867	235		867	209
		868	223		868	-367
		869	272		869	849
		870	-295		870	-138
		871	427		871	115
		872	-48		872	138
		873	580		873	-58
		874	-126		874	-571
		875	326		875	177
		876	-620		876	304
		877	-163		877	326
		878	-196		878	-403
		879	-81		879	90
		880	90		880	-574
		881	194		881	138
		882	29		882	327
		883	-134		883	-297
		884	-365		884	32
		885	100		885	361
		886	-266		886	662
		887	88		887	726
		888	-510		888	223
		889	362		889	120
		890	-34		890	80
		891	-5		891	203
		892	233		892	-734
		893	-336		893	-459
		894	-104		894	1015
		895	-186		895	276
		896	-274		896	-575
		897	-7		897	439
		898	-346		898	-635
		899	-277		899	516
		900	-306		900	387
		901	29		901	513
		902	454		902	-182
		903	-4		903	552
		904	-325		904	-128
		905	837		905	-208
		906	-535		906	-349
		907	524		907	-147
		908	-513		908	111
		909	27		909	-429
		910	-324		910	-148
		911	-170		911	-876
		912	809		912	-252
		913	-174		913	-19
		914	-84		914	-108
		915	201		915	185
		916	-147		916	536
		917	347		917	154
		918	81		918	-456
		919	-671		919	462
		920	90		920	-230
		921	249		921	371
		922	248		922	236
		923	-424		923	-556
		924	379		924	-57
		925	-529		925	78
		926	490		926	-109
		927	76		927	-445
		928	315		928	565
		929	332		929	1243
		930	361		930	21
		931	720		931	-195
		932	-129		932	340
		933	-47		933	167
		934	108		934	26
		935	102		935	-198
		936	-266		936	102
		937	222		937	-238
		938	147		938	-62
		939	649		939	436
		940	-255		940	-519
		941	-6		941	-742
		942	-491		942	-169
		943	-559		943	-167
		944	-529		944	91
		945	209		945	-113
		946	-140		946	-113
		947	345		947	-281
		948	-263		948	364
		949	139		949	-161
		950	-49		950	236
		951	782		951	-861
		952	399		952	-41
		953	-126		953	-22
		954	-324		954	608
		955	-262		955	628
		956	826		956	510
		957	871		957	-167
		958	546		958	-85
		959	132		959	42
		960	-155		960	-121
		961	728		961	141
		962	164		962	-268
		963	356		963	4
		964	-151		964	-305
		965	163		965	-102
		966	-211		966	144
		967	-254		967	288
		968	-77		968	-52
		969	616		969	485
		970	386		970	233
		971	-163		971	621
		972	52		972	124
		973	7		973	-477
		974	426		974	-457
		975	-537		975	-258
		976	362		976	648
		977	-409		977	-728
		978	240		978	191
		979	171		979	236
		980	-443		980	370
		981	-447		981	673
		982	-200		982	14
		983	504		983	252
		984	-273		984	140
		985	-47		985	427
		986	19		986	-493
		987	491		987	483
		988	-134		988	-300
		989	-30		989	-597
		990	-108		990	-216
		991	-147		991	-45
		992	-255		992	-226
		993	206		993	-128
		994	32		994	371
		995	-44		995	309
		996	-170		996	-77
		997	221		997	87
		998	114		998	809
		999	242		999	-516
		1000	119		1000	-324
		1001	-645		1001	609
		1002	565		1002	-7
		1003	687		1003	-529
		1004	717		1004	268
		1005	713		1005	-674
		1006	205		1006	-252
		1007	432		1007	-450
		1008	404		1008	331
		1009	-501		1009	323
		1010	-539		1010	41
		1011	-606		1011	415
		1012	102		1012	-108
		1013	434		1013	248
		1014	336		1014	518
		1015	574		1015	-380
		1016	1776		1016	-35
		1017	-111		1017	87
		1018	727		1018	23
		1019	-253		1019	262
		1020	-309		1020	713
		1021	-254		1021	-288
		1022	-197		1022	-244
		1023	320		1023	443
		1024	78		1024	362
		1025	1092		1025	192
		1026	-570		1026	155
		1027	-32		1027	22
		1028	251		1028	78
		1029	944		1029	100
		1030	-134		1030	168
		1031	-116		1031	103
		1032	274		1032	91
		1033	249		1033	-125
		1034	1219		1034	313
		1035	310		1035	277
		1036	243		1036	-63
		1037	177		1037	722
		1038	-369		1038	-98
		1039	-17		1039	95
		1040	-557		1040	550
		1041	-490		1041	-371
		1042	-295		1042	-224
		1043	-408		1043	325
		1044	124		1044	-482
		1045	284		1045	-234
		1046	-338		1046	-12
		1047	687		1047	-311
		1048	76		1048	-439
		1049	-648		1049	151
		1050	-41		1050	383
		1051	-680		1051	-365
		1052	-98		1052	218
		1053	880		1053	-433
		1054	-231		1054	1217
		1055	667		1055	-233
		1056	494		1056	418
		1057	318		1057	301
		1058	-42		1058	-222
		1059	651		1059	1387
		1060	399		1060	171
		1061	392		1061	-558
		1062	-253		1062	-78
		1063	178		1063	-21
		1064	-114		1064	-289
		1065	0		1065	634
		1066	532		1066	460
		1067	52		1067	358
		1068	-175		1068	21
		1069	-284		1069	368
		1070	54		1070	-716
		1071	-966		1071	-452
		1072	291		1072	241
		1073	94		1073	66
		1074	133		1074	-595
		1075	228		1075	-299
		1076	85		1076	-100
		1077	-420		1077	10
		1078	-236		1078	20
		1079	-516		1079	-74
		1080	-430		1080	-840
		1081	324		1081	124
		1082	-186		1082	432
		1083	205		1083	-569
		1084	-111		1084	69
		1085	-650		1085	-57
		1086	830		1086	-203
		1087	38		1087	-506
		1088	427		1088	-97
		1089	497		1089	-539
		1090	-133		1090	124
		1091	-436		1091	-196
		1092	-96		1092	418
		1093	550		1093	461
		1094	-427		1094	600
		1095	248		1095	468
		1096	-266		1096	-103
		1097	-13		1097	63
		1098	-716		1098	-1007
		1099	448		1099	151
		1100	630		1100	54
		1101	-752		1101	37
		1102	-460		1102	-10
		1103	373		1103	-91
		1104	-56		1104	-158
		1105	-442		1105	-310
		1106	-34		1106	-218
		1107	513		1107	-58
		1108	-53		1108	-151
		1109	505		1109	-693
		1110	522		1110	322
		1111	301		1111	121
		1112	-29		1112	605
		1113	668		1113	395
		1114	123		1114	263
		1115	282		1115	247
		1116	49		1116	247
		1117	155		1117	1168
		1118	193		1118	464
		1119	53		1119	68
		1120	-534		1120	604
		1121	339		1121	-153
		1122	680		1122	295
		1123	467		1123	-98
		1124	-224		1124	293
		1125	-43		1125	-314
		1126	-201		1126	-730
		1127	137		1127	-292
		1128	327		1128	-322
		1129	486		1129	12
		1130	279		1130	276
		1131	564		1131	-661
		1132	-340		1132	823
		1133	297		1133	381
		1134	584		1134	329
		1135	158		1135	207
		1136	514		1136	826
		1137	-120		1137	168
		1138	122		1138	-194
		1139	-219		1139	-627
		1140	-409		1140	50
		1141	-476		1141	-354
		1142	94		1142	727
		1143	314		1143	-291
		1144	283		1144	109
		1145	59		1145	-435
		1146	256		1146	268
		1147	144		1147	-253
		1148	187		1148	92
		1149	588		1149	-118
		1150	-126		1150	-197
		1151	15		1151	-229
		1152	113		1152	-65
		1153	671		1153	238
		1154	349		1154	901
		1155	341		1155	-76
		1156	542		1156	207
		1157	120		1157	255
		1158	476		1158	351
		1159	853		1159	501
		1160	506		1160	54
		1161	-431		1161	625
		1162	-650		1162	66
		1163	153		1163	725
		1164	432		1164	442
		1165	11		1165	49
		1166	398		1166	347
		1167	-306		1167	1145
		1168	-36		1168	-463
		1169	-58		1169	285
		1170	156		1170	835
		1171	-1		1171	-135
		1172	-304		1172	-348
		1173	-137		1173	-141
		1174	-406		1174	-424
		1175	-257		1175	-135
		1176	-343		1176	-378
		1177	67		1177	-461
		1178	136		1178	-189
		1179	-230		1179	280
		1180	117		1180	126
		1181	-491		1181	-397
		1182	344		1182	-268
		1183	477		1183	-177
		1184	-29		1184	-208
		1185	192		1185	-270
		1186	75		1186	210
		1187	199		1187	77
		1188	-86		1188	-369
		1189	160		1189	-596
		1190	223		1190	161
		1191	501		1191	-72
		1192	-444		1192	415
		1193	135		1193	62
		1194	-213		1194	215
		1195	-265		1195	-678
		1196	-272		1196	-251
		1197	-8		1197	393
		1198	-616		1198	305
		1199	340		1199	-306
		1200	-417		1200	123
		1201	-362		1201	880
		1202	-220		1202	296
		1203	42		1203	464
		1204	565		1204	542
		1205	96		1205	499
		1206	-68		1206	280
		1207	568		1207	394
		1208	306		1208	278
		1209	-324		1209	38
		1210	-34		1210	-15
		1211	445		1211	-625
		1212	-130		1212	396
		1213	342		1213	185
		1214	130		1214	337
		1215	-143		1215	1317
		1216	876		1216	39
		1217	-390		1217	583
		1218	178		1218	380
		1219	167		1219	-248
		1220	-117		1220	-56
		1221	100		1221	454
		1222	-421		1222	-440
		1223	-207		1223	-620
		1224	-92		1224	-168
		1225	-232		1225	29
		1226	351		1226	-427
		1227	127		1227	164
		1228	-212		1228	338
		1229	213		1229	-387
		1230	-199		1230	178
		1231	186		1231	-342
		1232	-8		1232	859
		1233	-521		1233	687
		1234	-328		1234	-143
		1235	544		1235	-321
		1236	449		1236	-517
		1237	-315		1237	400
		1238	-423		1238	338
		1239	295		1239	-103
		1240	-235		1240	-20
		1241	-202		1241	366
		1242	-269		1242	168
		1243	56		1243	259
		1244	1115		1244	-193
		1245	-497		1245	599
		1246	-92		1246	428
		1247	185		1247	545
		1248	673		1248	1021
		1249	36		1249	-598
		1250	-291		1250	143
		1251	-432		1251	-180
		1252	76		1252	196
		1253	-136		1253	374
		1254	698		1254	-916
		1255	-95		1255	295
		1256	-218		1256	359
		1257	310		1257	-169
		1258	-276		1258	-289
		1259	-34		1259	86
		1260	-413		1260	369
		1261	192		1261	-313
		1262	453		1262	758
		1263	605		1263	90
		1264	-310		1264	-277
		1265	341		1265	-743
		1266	-13		1266	-101
		1267	-634		1267	-859
		1268	-265		1268	179
		1269	-729		1269	666
		1270	286		1270	966
		1271	-227		1271	-77
		1272	-153		1272	47
		1273	173		1273	668
		1274	38		1274	68
		1275	-167		1275	186
		1276	-294		1276	422
		1277	87		1277	-289
		1278	556		1278	-545
		1279	-716		1279	302
		1280	441		1280	435
		1281	-65		1281	-332
		1282	-303		1282	499
		1283	-184		1283	843
		1284	253		1284	-498
		1285	-171		1285	698
		1286	-453		1286	56
		1287	-134		1287	-201
		1288	128		1288	-531
		1289	167		1289	-228
		1290	141		1290	-194
		1291	320		1291	76
		1292	-506		1292	-262
		1293	-843		1293	-764
		1294	150		1294	-256
		1295	293		1295	99
		1296	173		1296	-53
		1297	-231		1297	-114
		1298	-320		1298	142
		1299	256		1299	-405
		1300	56		1300	-4
		1301	528		1301	-48
		1302	11		1302	-29
		1303	-541		1303	90
		1304	24		1304	525
		1305	112		1305	229
		1306	-303		1306	76
		1307	747		1307	-128
		1308	100		1308	-219
		1309	-125		1309	252
		1310	624		1310	-211
		1311	-63		1311	-17
		1312	-241		1312	-167
		1313	240		1313	241
		1314	-391		1314	-183
		1315	-581		1315	-402
		1316	-125		1316	-369
		1317	-249		1317	214
		1318	-419		1318	-295
		1319	233		1319	-689
		1320	-379		1320	-116
		1321	-142		1321	-268
		1322	-436		1322	510
		1323	-92		1323	-437
		1324	115		1324	332
		1325	-633		1325	-461
		1326	427		1326	492
		1327	237		1327	-296
		1328	-70		1328	-110
		1329	-394		1329	-310
		1330	589		1330	-274
		1331	431		1331	425
		1332	305		1332	105
		1333	221		1333	-238
		1334	-174		1334	-90
		1335	173		1335	-492
		1336	-357		1336	911
		1337	-38		1337	682
		1338	155		1338	-91
		1339	1179		1339	231
		1340	405		1340	238
		1341	859		1341	-448
		1342	144		1342	-130
		1343	-450		1343	168
		1344	-130		1344	-281
		1345	623		1345	-149
		1346	-245		1346	343
		1347	238		1347	-274
		1348	-328		1348	-213
		1349	296		1349	-57
		1350	316		1350	-86
		1351	-318		1351	196
		1352	337		1352	-169
		1353	546		1353	-339
		1354	220		1354	276
		1355	214		1355	170
		1356	-56		1356	377
		1357	-110		1357	-173
		1358	288		1358	-401
		1359	555		1359	-309
		1360	153		1360	-144
		1361	318		1361	136
		1362	-271		1362	-423
		1363	-113		1363	593
		1364	55		1364	139
		1365	-143		1365	540
		1366	-96		1366	-77
		1367	-68		1367	-108
		1368	-144		1368	-440
		1369	-77		1369	340
		1370	75		1370	-536
		1371	-111		1371	451
		1372	-682		1372	548
		1373	319		1373	297
		1374	-95		1374	-270
		1375	65		1375	-528
		1376	-57		1376	-150
		1377	452		1377	568
		1378	733		1378	172
		1379	184		1379	-117
		1380	11		1380	250
		1381	-621		1381	-237
		1382	-431		1382	38
		1383	378		1383	177
		1384	68		1384	-82
		1385	-203		1385	-325
		1386	286		1386	351
		1387	527		1387	-55
		1388	-697		1388	152
		1389	188		1389	-190
		1390	-617		1390	-522
		1391	163		1391	89
		1392	-480		1392	61
		1393	348		1393	128
		1394	-336		1394	-247
		1395	458		1395	-158
		1396	248		1396	-198
		1397	737		1397	284
		1398	570		1398	-59
		1399	-420		1399	-140
		1400	-460		1400	498
		1401	88		1401	-49
		1402	515		1402	230
		1403	-291		1403	119
		1404	957		1404	-63
		1405	33		1405	-98
		1406	174		1406	-576
		1407	-20		1407	-30
		1408	262		1408	-473
		1409	-260		1409	-237
		1410	-379		1410	987
		1411	128		1411	-220
		1412	-34		1412	-306
		1413	3		1413	498
		1414	104		1414	-208
		1415	-240		1415	118
		1416	116		1416	615
		1417	-767		1417	598
		1418	-281		1418	12
		1419	-256		1419	-56
		1420	-672		1420	3
		1421	-235		1421	4
		1422	355		1422	-43
		1423	-27		1423	-287
		1424	-246		1424	411
		1425	-203		1425	495
		1426	139		1426	393
		1427	584		1427	-714
		1428	-399		1428	1
		1429	511		1429	1071
		1430	474		1430	-327
		1431	-287		1431	112
		1432	428		1432	-577
		1433	367		1433	-268
		1434	-94		1434	-310
		1435	-132		1435	-411
		1436	837		1436	37
		1437	-24		1437	21
		1438	-154		1438	609
		1439	355		1439	78
		1440	-207		1440	-394
		1441	37		1441	-172
		1442	-95		1442	-516
		1443	-75		1443	-142
		1444	-187		1444	323
		1445	458		1445	-65
		1446	-429		1446	96
		1447	588		1447	-492
		1448	57		1448	123
		1449	-30		1449	-261
		1450	592		1450	-106
		1451	-129		1451	-246
		1452	-148		1452	-201
		1453	303		1453	265
		1454	444		1454	248
		1455	230		1455	300
		1456	85		1456	-228
		1457	431		1457	247
		1458	-168		1458	587
		1459	-448		1459	784
		1460	-58		1460	-89
		1461	681		1461	188
		1462	-62		1462	31
		1463	58		1463	-130
		1464	153		1464	308
		1465	232		1465	-107
		1466	243		1466	759
		1467	-275		1467	-399
		1468	179		1468	-123
		1469	-136		1469	183
		1470	-471		1470	298
		1471	-255		1471	341
		1472	95		1472	-409
		1473	-134		1473	-231
		1474	-403		1474	186
		1475	-206		1475	294
		1476	-343		1476	-373
		1477	11		1477	634
		1478	-228		1478	-229
		1479	-580		1479	-848
		1480	163		1480	-58
		1481	1		1481	325
		1482	26		1482	-241
		1483	-49		1483	103
		1484	-591		1484	-622
		1485	151		1485	718
		1486	-138		1486	-282
		1487	271		1487	-417
		1488	-833		1488	-42
		1489	375		1489	-179
		1490	230		1490	-444
		1491	752		1491	309
		1492	-428		1492	199
		1493	-22		1493	314
		1494	831		1494	-432
		1495	362		1495	273
		1496	394		1496	-140
		1497	419		1497	-348
		1498	-670		1498	-356
		1499	-114		1499	229
		1500	18		1500	-62
		1501	-161		1501	-427
		1502	135		1502	327
		1503	112		1503	-230
		1504	-215		1504	-141
		1505	454		1505	-116
		1506	-166		1506	153
		1507	-267		1507	-286
		1508	415		1508	-484
		1509	279		1509	-33
		1510	411		1510	177
		1511	87		1511	-404
		1512	28		1512	-622
		1513	-161		1513	-131
		1514	798		1514	717
		1515	-31		1515	0
		1516	-456		1516	549
		1517	-445		1517	-328
		1518	-513		1518	196
		1519	-294		1519	-165
		1520	807		1520	-223
		1521	343		1521	-571
		1522	-100		1522	291
		1523	-16		1523	-186
		1524	167		1524	-20
		1525	567		1525	540
		1526	238		1526	-83
		1527	-428		1527	12
		1528	619		1528	-46
		1529	181		1529	575
		1530	-271		1530	-481
		1531	432		1531	-720
		1532	-97		1532	-518
		1533	-609		1533	571
		1534	-726		1534	-622
		1535	422		1535	431
		1536	-667		1536	-58
		1537	145		1537	-246
		1538	-282		1538	13
		1539	-347		1539	324
		1540	297		1540	671
		1541	66		1541	-317
		1542	-144		1542	-117
		1543	324		1543	607
		1544	-178		1544	-615
		1545	-611		1545	452
		1546	-402		1546	-265
		1547	-304		1547	-595
		1548	443		1548	-287
		1549	204		1549	650
		1550	374		1550	-147
		1551	143		1551	-872
		1552	19		1552	924
		1553	603		1553	448
		1554	237		1554	-218
		1555	-545		1555	-63
		1556	450		1556	243
		1557	-5		1557	-290
		1558	-661		1558	-199
		1559	-515		1559	35
		1560	-436		1560	54
		1561	204		1561	429
		1562	-431		1562	-455
		1563	-216		1563	-454
		1564	849		1564	202
		1565	-419		1565	415
		1566	324		1566	1123
		1567	-323		1567	77
		1568	-228		1568	-40
		1569	-457		1569	456
		1570	-488		1570	832
		1571	-72		1571	195
		1572	590		1572	841
		1573	106		1573	-208
		1574	-492		1574	-294
		1575	113		1575	617
		1576	420		1576	343
		1577	403		1577	-705
		1578	-390		1578	-286
		1579	321		1579	732
		1580	206		1580	43
		1581	603		1581	-226
		1582	237		1582	-73
		1583	286		1583	129
		1584	-207		1584	-490
		1585	62		1585	130
		1586	-468		1586	9
		1587	-16		1587	-145
		1588	-28		1588	137
		1589	54		1589	-142
		1590	93		1590	-383
		1591	-178		1591	568
		1592	-7		1592	-200
		1593	196		1593	-207
		1594	508		1594	250
		1595	-268		1595	295
		1596	-491		1596	273
		1597	4		1597	-533
		1598	413		1598	137
		1599	413		1599	-7
		1600	-237		1600	1198
		1601	342		1601	541
		1602	-280		1602	13
		1603	642		1603	-264
		1604	-760		1604	653
		1605	132		1605	57
		1606	-170		1606	927
		1607	670		1607	-108
		1608	552		1608	198
		1609	933		1609	-365
		1610	164		1610	-385
		1611	141		1611	32
		1612	-138		1612	451
		1613	67		1613	-647
		1614	291		1614	-225
		1615	319		1615	-159
		1616	-209		1616	255
		1617	124		1617	-444
		1618	427		1618	-51
		1619	216		1619	-312
		1620	-424		1620	-1018
		1621	307		1621	108
		1622	-283		1622	206
		1623	338		1623	160
		1624	-370		1624	-401
		1625	390		1625	-302
		1626	123		1626	333
		1627	-647		1627	-37
		1628	-128		1628	-429
		1629	588		1629	-336
		1630	340		1630	323
		1631	13		1631	-121
		1632	-381		1632	956
		1633	561		1633	-125
		1634	-87		1634	-363
		1635	225		1635	-246
		1636	-105		1636	-46
		1637	-536		1637	456
		1638	732		1638	-37
		1639	43		1639	375
		1640	322		1640	-429
		1641	419		1641	65
		1642	-105		1642	331
		1643	-381		1643	245
		1644	717		1644	-241
		1645	636		1645	-244
		1646	45		1646	-396
		1647	636		1647	195
		1648	-456		1648	337
		1649	-193		1649	-531
		1650	-518		1650	665
		1651	41		1651	-539
		1652	856		1652	158
		1653	-332		1653	466
		1654	462		1654	1307
		1655	-384		1655	186
		1656	303		1656	-577
		1657	-105		1657	-474
		1658	-1071		1658	-525
		1659	94		1659	156
		1660	206		1660	-222
		1661	99		1661	286
		1662	-324		1662	-286
		1663	-115		1663	-83
		1664	370		1664	242
		1665	138		1665	486
		1666	-579		1666	698
		1667	616		1667	46
		1668	-89		1668	-5
		1669	619		1669	-649
		1670	-632		1670	-93
		1671	124		1671	-723
		1672	419		1672	301
		1673	-379		1673	-113
		1674	427		1674	-114
		1675	-97		1675	586
		1676	-235		1676	205
		1677	118		1677	152
		1678	-322		1678	-105
		1679	163		1679	-156
		1680	306		1680	-430
		1681	-517		1681	141
		1682	-34		1682	56
		1683	-162		1683	418
		1684	-379		1684	403
		1685	-17		1685	490
		1686	575		1686	114
		1687	53		1687	-25
		1688	333		1688	167
		1689	38		1689	92
		1690	127		1690	208
		1691	127		1691	-361
		1692	225		1692	166
		1693	263		1693	190
		1694	-884		1694	419
		1695	204		1695	-632
		1696	371		1696	186
		1697	152		1697	28
		1698	269		1698	375
		1699	212		1699	546
		1700	-200		1700	412
		1701	-351		1701	-372
		1702	475		1702	463
		1703	-429		1703	-203
		1704	-684		1704	-486
		1705	241		1705	31
		1706	-383		1706	-375
		1707	182		1707	106
		1708	612		1708	365
		1709	-4		1709	-310
		1710	-40		1710	3
		1711	-89		1711	-225
		1712	-534		1712	-50
		1713	9		1713	-397
		1714	509		1714	-54
		1715	321		1715	-262
		1716	-201		1716	144
		1717	452		1717	455
		1718	27		1718	208
		1719	445		1719	231
		1720	-486		1720	-242
		1721	-64		1721	466
		1722	367		1722	-195
		1723	-18		1723	-220
		1724	272		1724	689
		1725	-50		1725	14
		1726	-485		1726	-280
		1727	-50		1727	-169
		1728	569		1728	-384
		1729	-204		1729	-221
		1730	723		1730	-553
		1731	881		1731	476
		1732	-372		1732	27
		1733	-465		1733	-847
		1734	-45		1734	5
		1735	411		1735	-434
		1736	236		1736	330
		1737	-499		1737	219
		1738	129		1738	-523
		1739	759		1739	373
		1740	-402		1740	439
		1741	-108		1741	-73
		1742	105		1742	86
		1743	-616		1743	239
		1744	-13		1744	157
		1745	330		1745	-186
		1746	-221		1746	-45
		1747	644		1747	-386
		1748	399		1748	452
		1749	-112		1749	190
		1750	202		1750	-747
		1751	-769		1751	648
		1752	-272		1752	518
		1753	241		1753	-11
		1754	-108		1754	41
		1755	334		1755	-84
		1756	-577		1756	605
		1757	-54		1757	-190
		1758	278		1758	-205
		1759	-1		1759	273
		1760	376		1760	-35
		1761	404		1761	489
		1762	-374		1762	38
		1763	663		1763	-89
		1764	-456		1764	24
		1765	359		1765	-82
		1766	-91		1766	261
		1767	-488		1767	-30
		1768	407		1768	251
		1769	481		1769	42
		1770	123		1770	-200
		1771	-216		1771	203
		1772	-536		1772	-111
		1773	260		1773	175
		1774	-287		1774	644
		1775	-190		1775	-117
		1776	-396		1776	-378
		1777	-67		1777	-334
		1778	410		1778	679
		1779	323		1779	-316
		1780	784		1780	410
		1781	-208		1781	-670
		1782	457		1782	62
		1783	204		1783	-91
		1784	-238		1784	31
		1785	352		1785	331
		1786	304		1786	-145
		1787	146		1787	-267
		1788	-127		1788	657
		1789	624		1789	1103
		1790	-364		1790	-48
		1791	-258		1791	178
		1792	-528		1792	505
		1793	74		1793	698
		1794	-30		1794	390
		1795	318		1795	-303
		1796	213		1796	-303
		1797	310		1797	-88
		1798	262		1798	-129
		1799	-129		1799	40
		1800	-548		1800	-110
		1801	-125		1801	-74
		1802	100		1802	-197
		1803	381		1803	139
		1804	451		1804	-293
		1805	101		1805	164
		1806	98		1806	-9
		1807	408		1807	1
		1808	-339		1808	-20
		1809	-85		1809	-565
		1810	-96		1810	31
		1811	-291		1811	214
		1812	16		1812	500
		1813	217		1813	-29
		1814	148		1814	71
		1815	-135		1815	-415
		1816	-828		1816	804
		1817	808		1817	-8
		1818	132		1818	366
		1819	175		1819	-261
		1820	-104		1820	268
		1821	-589		1821	-781
		1822	-217		1822	-493
		1823	438		1823	-277
		1824	444		1824	75
		1825	-95		1825	-53
		1826	-430		1826	-263
		1827	-361		1827	-373
		1828	-610		1828	-30
		1829	-257		1829	23
		1830	-91		1830	-38
		1831	205		1831	155
		1832	216		1832	-363
		1833	-152		1833	-570
		1834	371		1834	-124
		1835	119		1835	407
		1836	945		1836	-253
		1837	437		1837	138
		1838	-113		1838	1041
		1839	-72		1839	699
		1840	-433		1840	65
		1841	-200		1841	134
		1842	-66		1842	97
		1843	-453		1843	298
		1844	-4		1844	299
		1845	-348		1845	-53
		1846	118		1846	270
		1847	798		1847	354
		1848	-322		1848	212
		1849	625		1849	581
		1850	230		1850	19
		1851	171		1851	-254
		1852	254		1852	89
		1853	-132		1853	-654
		1854	-22		1854	-468
		1855	-554		1855	25
		1856	18		1856	188
		1857	-3		1857	-455
		1858	86		1858	226
		1859	103		1859	313
		1860	-10		1860	411
		1861	-299		1861	160
		1862	216		1862	452
		1863	277		1863	224
		1864	363		1864	-52
		1865	-96		1865	-206
		1866	317		1866	199
		1867	327		1867	284
		1868	371		1868	399
		1869	-588		1869	-444
		1870	-26		1870	403
		1871	-274		1871	78
		1872	-551		1872	35
		1873	339		1873	-421
		1874	-799		1874	-475
		1875	-293		1875	-403
		1876	208		1876	-752
		1877	-28		1877	92
		1878	-479		1878	538
		1879	-203		1879	375
		1880	213		1880	-560
		1881	-83		1881	265
		1882	382		1882	-164
		1883	234		1883	333
		1884	-670		1884	7
		1885	-17		1885	243
		1886	292		1886	-328
		1887	-62		1887	99
		1888	-160		1888	691
		1889	116		1889	-59
		1890	115		1890	388
		1891	-108		1891	-50
		1892	-205		1892	-557
		1893	53		1893	88
		1894	254		1894	-612
		1895	90		1895	-151
		1896	-585		1896	562
		1897	-443		1897	659
		1898	246		1898	312
		1899	134		1899	432
		1900	-467		1900	-119
		1901	131		1901	156
		1902	132		1902	-323
		1903	390		1903	-452
		1904	13		1904	-189
		1905	92		1905	-389
		1906	-406		1906	334
		1907	-399		1907	-569
		1908	-6		1908	-413
		1909	265		1909	237
		1910	1191		1910	-13
		1911	-343		1911	-561
		1912	178		1912	-179
		1913	-87		1913	-456
		1914	-82		1914	480
		1915	171		1915	-497
		1916	-43		1916	-470
		1917	-334		1917	229
		1918	-47		1918	267
		1919	626		1919	156
		1920	223		1920	-154
		1921	-24		1921	-260
		1922	104		1922	65
		1923	-70		1923	-196
		1924	1214		1924	-329
		1925	-139		1925	766
		1926	-275		1926	105
		1927	707		1927	532
		1928	290		1928	-473
		1929	74		1929	-202
		1930	396		1930	104
		1931	-162		1931	-130
		1932	67		1932	-555
		1933	-487		1933	257
		1934	321		1934	112
		1935	-529		1935	-297
		1936	28		1936	325
		1937	20		1937	-346
		1938	-246		1938	-131
		1939	-105		1939	97
		1940	-51		1940	268
		1941	195		1941	-52
		1942	5		1942	317
		1943	91		1943	-261
		1944	-496		1944	-660
		1945	463		1945	126
		1946	133		1946	-459
		1947	-265		1947	759
		1948	573		1948	-227
		1949	506		1949	-539
		1950	178		1950	822
		1951	68		1951	95
		1952	41		1952	231
		1953	-598		1953	-255
		1954	650		1954	-600
		1955	-304		1955	247
		1956	-270		1956	749
		1957	106		1957	-44
		1958	729		1958	91
		1959	-637		1959	203
		1960	462		1960	38
		1961	-185		1961	-492
		1962	-210		1962	30
		1963	-1		1963	-321
		1964	776		1964	-750
		1965	184		1965	79
		1966	37		1966	-417
		1967	441		1967	-168
		1968	692		1968	821
		1969	-309		1969	488
		1970	-452		1970	153
		1971	-600		1971	71
		1972	-219		1972	435
		1973	725		1973	798
		1974	-183		1974	232
		1975	169		1975	266
		1976	-61		1976	-385
		1977	-233		1977	-437
		1978	166		1978	443
		1979	-53		1979	318
		1980	254		1980	-497
		1981	421		1981	-72
		1982	-487		1982	15
		1983	609		1983	-6
		1984	604		1984	-397
		1985	-277		1985	-537
		1986	424		1986	112
		1987	591		1987	586
		1988	582		1988	229
		1989	-211		1989	-360
		1990	-42		1990	-623
		1991	310		1991	-385
		1992	904		1992	-200
		1993	133		1993	392
		1994	697		1994	60
		1995	381		1995	-291
		1996	-387		1996	-244
		1997	606		1997	68
		1998	28		1998	485
[truncated: 8,002 more rows]

## Sheet: Figure2a
Figure2a
PS-CFP2	number of detections	number of gaps	toff / frames	ton / frames
2ms / 3kW cm^-2	2	1	18	1
+4% PFA	4	1	1	1
	1	0	1	1
	2	1	1	3
	8	6	1	1
	3	1	1	1
	5	3	2	1
	8	2	7	1
	2	1	1	1
	1	0	8	1
	1	0	15	1
	2	0	28	2
	2	1	75	1
	1	0	1	1
	1	0	1	2
	8	1	1	1
	1	0	9	2
	2	0	7	1
	1	0	2	1
	7	2	7	1
	2	1	2	3
	2	1	141	2
	12	8	1	3
	1	0	4	1
	1	0	2	1
	5	3	1	1
	1	0	1	1
	3	1	39	2
	1	0	2	1
	2	0	7	1
	1	0	56	1
	2	0	13	1
	3	1	416	6
	5	4	48	2
	2	1	1	1
	3	2	3	2
	4	1	79	1
	1	0	5	4
	1	0	42	2
	1	0	1276	1
	1	0	3	1
	1	0	5	1
	1	0	1	1
	4	3	3	1
	1	0	2	1
	1	0	1	1
	2	1	1	1
	1	0	2	2
	5	1	1	1
	10	3	1	1
	5	3	1	1
	5	1	40	3
	6	3	32	1
	4	2	1	1
	7	0	3	1
	2	1	2	1
	1	0	7	1
	2	0	4	2
	1	0	3	1
	3	1	3	1
	3	1	70	2
	12	8	1	1
	7	6	1	1
	4	1	1	2
	1	0	4	1
	3	2	2	2
	1	0	3	2
	1	0	3	1
	9	4	1	1
	7	2	12	1
	33	18	4	1
	4	1	78	1
	4	3	155	1
	8	6	88	1
	5	3	80	1
	11	3	35	1
	9	4	398	1
	1	0	328	1
	3	2	168	1
	1	0	30	3
	1	0	6	1
	1	0	5	1
	8	6	12	1
	4	0	1	1
	4	1	515	1
	1	0	16	1
	5	2	12	1
	3	1	5	1
	11	7	45	1
	1	0	6	1
	1	0	1	1
	4	3	1	1
	1	0	10	1
	1	0	3	1
	2	0	51	1
	1	0	2	1
	7	4	1	4
	1	0	1	3
	1	0	5	2
	4	1	1	1
	8	6	2	4
	2	1	3	1
	2	1	9	1
	5	1	1	2
	9	4	3	1
	2	0	2	4
	8	3	135	1
	3	2	19	2
	6	1	1	1
	9	5	1	2
	8	5	29	1
	1	0	204	1
	1	0	28	2
	1	0	29	1
	1	0	610	7
	3	0	782	1
	5	4	215	1
	13	10	1	1
	3	0	23	2
	1	0	9	1
	1	0	2	2
	1	0	2	1
	1	0	1	2
	22	13	1	1
	1	0	13	1
	6	4	6	1
	9	1	4	1
	2	0	1	1
	28	17	40	1
	2	0	1	1
	1	0	1	2
	4	2	167	1
	6	3	1	3
	6	5	1	1
	1	0	4876	1
	3	1	469	1
	9	6	6	1
	1	0	1	1
	1	0	1	1
	2	1	1	1
	2	1	88	1
	1	0	90	3
	3	1	2025	1
	1	0	3	1
	1	0	41	1
	1	0	1	1
	8	3	1	1
	6	3	18	1
	1	0	1	3
	2	0	1	2
	1	0	17	1
	1	0	12	2
	3	1	12	1
	22	12	9	1
	2	0	1	4
	3	2	2	2
	5	4	3107	2
	1	0	3721	1
	1	0	21	1
	2	1	12	1
	16	0	2	1
	7	3	3	1
	1	0	1	4
	1	0	4	1
	2	1	1	1
	7	1	9	5
	2	1	3	1
	1	0	13	4
	4	1	89	2
	3	2	32	1
	5	1	5	1
	2	0	5	1
	7	0	3	2
	1	0	8	2
	1	0	8	1
	1	0	1	3
	2	1	27	1
	28	11	1	1
	1	0	8	1
	1	0	24	1
	1	0	6	1
	4	2	17	1
	5	4	8	1
	9	4	230	2
	5	4	6	1
	1	0	5	1
	2	0	1	1
	1	0	2	1
	3	2	19	1
	6	0	7	1
	5	1	8	1
	9	8	24	2
	1	0	8	5
	1	0	9	3
	1	0	1	1
	1	0	2	2
	20	12	2	2
	4	1	2	1
	1	0	184	3
	5	3	28	2
	4	2	2	1
	1	0	5	1
	4	2	119	1
	1	0	2	1
	1	0	5	1
	2	1	2	1
	1	0	10	1
	1	0	2	1
	7	5	1	2
	2	0	1	1
	2	0	1	1
	2	0	1	1
	1	0	2	1
	1	0	7	1
	1	0	5	1
	1	0	3	4
	1	0	59	3
	5	3	6	1
	1	0	30	1
	6	5	8	1
	3	0	8	3
	1	0	1	1
	1	0	1	1
	8	4	2	2
	1	0	4	2
	1	0	1	1
	4	2	9	1
	2	0	23	2
	28	27	13	2
	1	0	2	1
	4	2	3	1
	5	2	3	1
	2	0	1	1
	1	0	1	1
	6	3	25	1
	1	0	184	1
	2	1	33	1
	3	1	366	1
	10	4	35	1
	2	1	1	1
	7	6	1	2
	2	0	6	1
	16	6	3	2
	1	0	10	1
	2	1	32	2
	1	0	315	1
	1	0	1	1
	3	1	151	1
	6	4	2	1
	2	0	456	2
	1	0	1	2
	6	1	2	1
	1	0	1	1
	1	0	186	1
	5	2	8310	1
	1	0	32	1
	1	0	2	2
	2	0	9	1
	8	1	28	1
	1	0	1	1
	1	0	33	1
	4	1	10	1
	5	0	3	1
	2	0	1297	4
	8	6	1	2
	1	0	55	1
	2	1	45	4
	1	0	17	1
	2	1	51	1
	9	8	406	2
	2	0	1	2
	5	0	1	2
	2	0	13	1
	10	7	17	3
	38	37	216	1
	3	1	115	1
	2	0	1	1
	1	0	1	4
	25	10	709	2
	14	9	10	2
	3	0	1	1
	3	0	1	1
	1	0	16	1
	1	0	328	3
	2	1	9	1
	8	6	9	3
	15	12	1	1
	4	1	2	1
	1	0	3	1
	11	10	1	1
	6	3	2	1
	1	0	1	1
	7	5	2	1
	8	5	3	1
	2	1	1	1
	5	3	2	3
	16	8	3	1
	2	1	21	1
	2	1	371	1
	12	6	148	1
	2	0	123	1
	4	1	97	1
	1	0	130	1
	1	0	2	1
	1	0	1	1
	41	13	3	1
	2	0	1	2
	12	8	20	1
	4	2	2	2
	2	1	16	1
	3	0	3	1
	1	0	16	1
	1	0	76	3
	2	0	3	1
	1	0	42	1
	6	4	11	1
	1	0	27	1
	1	0	23	1
	4	2	36	1
	3	1	41	1
	6	3	9	2
	1	0	34	1
	1	0	3	2
	13	11	3	4
	1	0	2	1
	1	0	5	1
	16	12	3	1
	2	0	6	1
	4	3	61	1
	3	1	7	3
	1	0	10	2
	1	0	2	1
	1	0	10	1
	9	0	8	1
	1	0	1	1
	5	4	3	2
	1	0	7	1
	1	0	5	3
	1	0	1	6
	2	1	4	2
	1	0	11	2
	2	1	9	2
	6	4	4807	2
	3	1	60	1
	2	0	2	1
	6	3	9	1
	4	3	1	2
	5	2	1	1
	2	1	112	1
	22	15	10	1
	3	1	6	1
	1	0	4	3
	6	1	20	2
	1	0	1	1
	2	1	65	1
	2	0	72	3
	2	1	1	1
	5	2	12	2
	1	0	7	2
	1	0	2	1
	4	0	11	1
	1	0	2	2
	1	0	77	1
	4	3	10	1
	10	6	6	1
	3	2	12	1
	3	0	37	3
	10	6	199	1
	3	1	99	1
	4	3	38	1
	5	4	41	1
	1	0	6	1
	1	0	85	1
	9	3	379	1
	1	0	26	1
	4	1	56	2
	4	1	62	1
	1	0	237	2
	3	2	203	1
	1	0	378	2
	7	1	319	1
	2	1	55	1
	3	1	70	1
	7	5	13	1
	6	3	160	1
	4	2	125	1
	2	0	159	1
	1	0	53	1
	2	1	265	1
	1	0	12	1
	1	0	1	1
	5	0	4452	2
	1	0	3	1
	5	2	8	1
	3	1	9	1
	3	1	1	3
	2	1	570	3
	2	1	4	1
	1	0	4	1
	2	1	33	2
	6	3	1	1
	10	2	5	1
	1	0	176	2
	4	3	14	1
	15	8	5	2
	1	0	19	1
	4	2	42	1
	6	4	50	2
	8	5	8	1
	18	14	3	2
	1	0	8	5
	1	0	1	1
	2	1	4	1
	1	0	10	1
	2	0	2	3
	1	0	1	1
	3	1	2	3
	6	2	16	1
	2	1	5	1
	2	1	256	1
	13	9	1	1
	2	0	2	1
	1	0	1	2
	4	2	2	1
	1	0	21	1
	1	0	2	1
	3	2	1	1
	6	2	19	1
	8	4	5	1
	5	4	66	1
	7	2	48	1
	4	3	20	1
	2	1	149	1
	2	1	71	1
	2	1	72	1
	1	0	387	16
	1	0	15	1
	4	0	10	1
	1	0	25	4
	1	0	50	1
	11	5	14	1
	2	1	4228	1
	4	2	10	1
	6	5	11	1
	5	4	4	2
	1	0	4	5
	4	1	19	1
	2	1	6	1
	1	0	5332	1
	1	0	30	2
	2	1	279	2
	1	0	1	1
	12	8	6	1
	7	4	122	1
	2	1	152	4
	2	1	44	1
	1	0	20	2
	4	2	40	7
	1	0	51	1
	1	0	58	1
	4	3	25	1
	4	0	65	1
	9	7	79	1
	1	0	7	1
	5	2	39	2
	1	0	116	2
	2	0	10	1
	15	9	29	5
	9	2	274	11
	4	2	154	1
	1	0	140	1
	1	0	7	1
	3	2	10	1
	1	0	114	1
	1	0	128	1
	1	0	8	1
	1	0	35	1
	2	1	25	1
	1	0	9	1
	1	0	37	2
	7	4	118	1
	2	1	51	1
	4	2	112	1
	5	3	124	1
	4	3	24	1
	2	0	109	1
	1	0	1	3
	5	0	10	1
	5	4	36	2
	6	1	8	2
	2	1	36	1
	2	0	9	1
	8	6	972	1
	4	3	222	1
	1	0	1	1
	4	1	1	1
	3	1	1	1
	1	0	2	2
	2	0	1	1
	7	5	4	1
	1	0	1	1
	1	0	1	1
	2	1	5	6
	6	4	10	2
	7	2	1	3
	11	10	1	1
	9	7	2	1
	10	9	10	1
	1	0	93	1
	1	0	4	1
	2	0	4	1
	4	2	54	1
	4	3	14	1
	3	1	8	1
	7	6	35	1
	2	0	7	1
	11	4	12	1
	4	1	17	1
	2	1	72	2
	1	0	3	2
	3	2	20	1
	1	0	36	1
	1	0	80	1
	1	0	164	1
	1	0	198	1
	2	0	1	1
	2	0	97	6
	2	1	95	1
	4	1	145	1
	2	1	1	1
	3	1	18	1
	3	0	48	2
	15	12	29	2
	3	2	225	1
	1	0	10	2
	1	0	10	1
	7	5	37	1
	3	2	1	1
	9	2	63	1
	3	2	1	1
	4	2	1	2
	2	1	21	1
	4	3	5	1
	3	2	1311	1
	9	0	1	2
	1	0	5	1
	1	0	4	1
	1	0	1	1
	6	2	12	1
	1	0	4704	1
	1	0	22	1
	1	0	24	1
	1	0	2	1
	6	1	1	1
	1	0	1	1
	4	1	1	1
	8	3	2	2
	3	1	4	2
	4	3	4	2
	17	16	2	2
	7	6	1	1
	2	1	16	1
	2	0	4	1
	1	0	27	1
	1	0	7	1
	1	0	3	1
	1	0	1	2
	1	0	13	1
	10	3	1206	1
	9	0	5962	1
	5	3	2	1
	7	5	10	1
	3	1	5	1
	6	5	1	1
	3	1	3	1
	1	0	13	1
	1	0	2	3
	1	0	16	1
	1	0	3	1
	10	9	10	1
	1	0	27	1
	3	2	1	3
	4	2	1	2
	2	0	4	1
	10	7	1	1
	4	3	4	1
	1	0	4	2
	8	2	2	1
	1	0	1	1
	1	0	6	2
	4	0	4	1
	2	0	2	1
	2	0	260	1
	10	8	159	1
	2	1	1	1
	16	9	1	1
	23	12	4	1
	1	0	3	1
	5	2	3	1
	4	0	7	1
	1	0	4	1
	3	1	7	1
	12	6	15	1
	2	0	3	1
	4	2	11	1
	5	4	44	1
	2	1	14	1
	16	13	19	1
	1	0	57	1
	1	0	3	1
	1	0	5	1
	1	0	6	1
	5	3	47	1
	1	0	2	1
	2	1	27	1
	9	7	3	1
	4	2	12	1
	5	0	52	1
	2	0	66	1
	5	2	2	2
	9	7	103	1
	3	0	109	1
	2	1	48	1
	1	0	21	1
	1	0	89	3
	1	0	94	2
	5	3	14	1
	1	0	153	1
	1	0	160	2
	4	3	409	2
	1	0	42	1
	1	0	452	1
	26	21	655	1
	9	7	72	1
	1	0	209	2
	8	4	2	1
	2	0	12	1
	2	0	58	1
	6	4	2	3
	3	2	4	1
	4	3	13	4
	8	6	19	1
	1	0	1	1
	3	0	4	1
	1	0	44	1
	2	1	2	1
	6	0	13	1
	1	0	9	1
	1	0	9	1
	21	5	7	1
	9	5	20	2
	1	0	7	1
	2	1	2	2
	6	4	3	2
	1	0	115	2
	12	8	28	4
	2	0	13	1
	16	9	3	4
	18	14	85	1
	3	2	33	1
	3	0	9	1
	2	0	89	1
	1	0	26	1
	1	0	32	2
	3	2	5	1
	5	2	14	1
	10	6	1	2
	3	0	6692	1
	9	5	8	1
	10	3	2	1
	5	4	2	2
	16	14	1	1
	2	1	42	3
	1	0	11	3
	1	0	93	1
	1	0	1	1
	2	1	2	3
	2	0	6	1
	1	0	4	1
	2	0	1	1
	1	0	1	1
	5	2	11	2
	1	0	3	6
	6	2	1	2
	2	0	10	1
	4	1	43	1
	1	0	26	1
	1	0	3	3
	1	0	13	5
	1	0	1	2
	1	0	25	2
	1	0	17	1
	3	0	2597	1
	5	2	6	1
	3	1	22	1
	1	0	34	1
	1	0	8	1
	1	0	1	1
	2	0	1	1
	8	6	3	1
	3	2	17	1
	23	21	4	1
	18	2	1	1
	4	1	1	1
	1	0	1	1
	1	0	4	1
	3	2	3	1
	4	1	2	1
	2	1	15	1
	2	1	1	1
	1	0	5	1
	1	0	1	1
	4	2	8	2
	7	4	1	5
	3	2	2	2
	12	8	6	1
	5	4	9035	1
	1	0	2	2
	2	1	3258	1
	9	6	557	1
			2040	2
			1	1
			160	1
			1726	1
			5	1
			47	1
			3	1
			14	1
			1	1
			3	1
			79	1
			1	1
			27	1
			14	1
			50	1
			4	1
			7	1
			81	1
			12	1
			23	1
			271	1
			34	1
			34	1
			1	1
			16	1
			1	1
			39	1
			2	1
			3	1
			1	1
			1	1
			88	1
			1	1
			1	1
			1	1
			1	1
			4	1
			2	1
			9	1
			10	1
			2	1
			20	2
			14	1
			7	2
			1	1
			1	1
			7	1
			24	1
			3	1
			1	1
			15	1
			4	1
			233	1
			23	2
			45	6
			29	9
			1007	2
			5	3
			3	1
			5	1
			20	1
			2	1
			1	1
			17	1
			221	2
			2	1
			1	3
			4	3
			27	1
			3	1
			4	1
			2	1
			22	1
			134	1
			2	1
			1	1
			16	2
			141	1
			83	1
			37	1
			39	1
			32	1
			25	1
			1	1
			10	1
			1	3
			7	1
			3	1
			3	1
			15	1
			67	1
			1	1
			6	3
			5	1
			8	1
			20	1
			90	1
			226	1
			40	1
			7	1
			1	1
			3	1
			173	1
			10	1
			57	1
			8	1
			1	3
			14	1
			1	1
			11	1
			31	1
			1	2
			30	1
			15	1
			32	1
			22	1
			13	1
			6	1
			23	1
			6	3
			43	1
			1	1
			6	1
			17	1
			12	1
			73	1
			5	1
			16	2
			17	1
			8	2
			1	1
			2	3
			5	1
			1	3
			26	3
			3	1
			2	1
			10	1
			2	1
			13	1
			6	1
			3	1
			45	1
			8284	1
			7	1
			152	1
			30	1
			32	1
			26	6
			3	2
			854	1
			3	3
			5	1
			3	1
			2	1
			1	1
			1	1
			82	1
			33	1
			167	6
			2	6
			1	3
			2	1
			1	1
			2	1
			3156	2
			1	1
			5	10
			26	6
			2	2
			1	1
			1	1
			67	2
			57	2
			22	1
			138	2
			2	1
			6	1
			2	1
			4	2
			4	1
			28	1
			3	1
			1	1
			1	3
			7	1
			2	1
			1	2
			28	1
			9	1
			211	2
			86	1
			18	1
			14	1
			294	1
			4	1
			61	1
			225	2
			194	1
			8	1
			1	2
			13	1
			17	2
			8	1
			1	2
			1	1
			564	1
			20	1
			38	1
			13	1
			85	1
			44	1
			17	1
			31	1
			37	1
			5202	1
			34	2
			4	1
			2	1
			11	1
			11	1
			197	3
			80	2
			12	1
			13	1
			30	1
			94	1
			80	1
			538	1
			1	1
			1	1
			8	1
			1	1
			68	1
			141	2
			25	1
			10	1
			7	1
			1	1
			1	2
			35	1
			11	1
			5	1
			8	1
			8	9
			19	1
			27	1
			1	1
			18	1
			1	1
			40	1
			143	1
			4	1
			11	1
			30	1
			7	1
			1	1
			8	1
			1	1
			2	1
			1	1
			362	2
			7	1
			14	1
			10	1
			1	2
			2	2
			166	1
			56	2
			96	1
			43	2
			179	1
			4	1
			13	1
			14	1
			4	2
			17	1
			2	2
			2	1
			10	1
			19	3
			1	2
			15	4
			422	1
			165	1
			5	1
			34	1
			99	1
			58	1
			218	1
			95	1
			29	1
			6	1
			222	1
			176	1
			16	1
			86	1
			5	2
			80	1
			2	1
			1	5
			1	1
			3	1
			10	1
			5	2
			199	1
			1	1
			2	1
			3	1
			2	3
			5	1
			1	1
			2	4
			45	1
			1	1
			5	1
			6238	1
			5159	1
			1	1
			1	2
			129	3
			23	1
			41	1
			2	1
			1	1
			22	1
			11	1
			4	1
			2	1
			1	3
			1	3
			22	1
			1	2
			7	1
			2	1
			3	1
			16	1
			1	1
			14	2
			29	1
			23	1
			239	1
			136	1
			252	1
			11	1
			1	1
			2	1
			1	1
			1	1
			2	1
			2	1
			3	5
			19	2
			11	1
			1	1
			1	1
			1	3
			29	3
			4	1
			151	1
			13	1
			2	1
			27	1
			1	1
			6	5
			3	2
			5	1
			1	1
			1	1
			4	2
			288	2
			872	1
			1	1
			1	1
			5	1
			1	1
			3	1
			16	2
			2	2
			1	1
			1	1
			2	2
			14	1
			1	2
			2	1
			85	1
			12	1
			25	1
			29	1
			56	5
			18	1
			1	1
			117	1
			53	3
			8	2
			2	1
			5	1
			23	2
			92	1
			55	1
			27	1
			112	1
			6	1
			27	1
			1	1
			19	1
			5	3
			14	1
			3	1
			3	3
			1	5
			497	2
			6	1
			1008	1
			253	1
			860	1
			62	1
			274	6
			19	1
			1	1
			6	1
			3	1
			13	1
			11	1
			36	2
			2	1
			2	1
			4139	1
			12	2
			1	1
			7	2
			1	1
			4212	1
			7	1
			3	1
			7	2
			46	1
			4	1
			2	1
			4	2
			9	1
			1	1
			170	1
			7	2
			12	1
			29	1
			6	1
			3	1
			1	1
			10	1
			16	1
			11	1
			9	2
			2	1
			2	1
			12	2
			22	1
			26	1
			34	1
			23	1
			3	1
			13	2
			38	1
			9	1
			1	2
			1	4
			1	1
			85	1
			185	1
			1	1
			264	1
			14	1
			1	1
			5	1
			7198	1
			3	1
			112	1
			1	2
			5	1
			11	2
			134	1
			39	2
			54	2
			80	1
			17	1
			1	1
			1	2
			113	1
			23	1
			1	1
			62	1
			1	1
			7	4
			22	1
			10	1
			3	1
			9	2
			2	3
			35	1
			15	1
			1	1
			2	1
			1	1
			11	1
			1	1
			1	2
			1	4
			17	1
			4	1
			2	1
			13	1
			2	1
			20	1
			22	1
			10	1
			3	1
			1	1
			4	1
			10	1
			5	1
			3	4
			9	1
			1	1
			2	2
			3	1
			1	3
			14	1
			1	3
			4	1
			44	1
			3	1
			1	1
			6	1
			125	2
			240	1
			3	1
			5	1
			2	1
			12	1
			5	1
			5	1
			23	1
			2	1
			18	1
			3	1
			18	1
			7	2
			1	2
			9	1
			1	1
			5	1
			12	1
			1	1
			16	1
			1	1
			15	1
			66	4
			21	1
			74	1
			6	1
			33	1
			2	1
			3	1
			13	1
			64	2
			1	1
			27	1
			9	1
			22	2
			724	1
			90	1
			3	1
			128	1
			1	1
			1	1
			3	2
			1	1
			10	1
			1	1
			93	1
			191	1
			168	1
			4	1
			7	4
			15	1
			25	1
			1	2
			1	1
			12	1
			50	1
			6	1
			8	1
			24	1
			10	1
			8	3
			57	1
			24	1
			11	2
			121	5
			7	1
			88	1
			281	1
			171	1
			178	1
			70	1
			7	2
			125	1
			95	1
			4	3
			1	1
			1	5
			7	2
			6	1
			1	1
			5	1
			10	1
			2	1
			22	1
			4	1
			3	1
			1	1
			3	1
			119	1
			1	1
			4	1
			5	1
			3	1
			109	2
			1	1
			25	1
			4	1
			3	2
			29	1
			13	1
			1	2
			51	1
			1108	1
			43	1
			13	1
			24	1
			19	2
			1	1
			45	1
				1
				1
				2
				1
				5
				1
				1
				1
				1
				1
				4
				2
				1
				1
				2
				1
				1
				2
				1
				1
				1
				1
				1
				1
				1
				1
				1
				3
				1
				2
				1
				1
				2
				2
				1
				1
				1
				1
				1
				1
				1
				1
				1
				1
				1
				1
				2
				1
				1
				5
				1
				1
				1
				1
				1
				1
				1
				1
				1
				1
				1
				1
				1
				1
				1
				1
				1
				2
				1
				1
				1
				1
				1
				1
				1
				1
				1
				1
				1
				1
				1
				1
				2
				1
				2
				1
				1
				1
				1
				1
				1
				2
				1
				1
				1
				1
				1
				1
				1
				2
				1
				1
				2
				1
				6
				3
				1
				1
				1
				1
				1
				1
				1
				1
				1
				1
				1
				2
				2
				1
				1
				3
				1
				1
				1
				2
				1
				3
				1
				3
				1
				1
				1
				1
				1
				1
				1
				1
				1
				1
				1
				1
				1
				1
				1
				1
				2
				1
				1
				1
				1
				1
				1
				1
				1
				4
				4
				1
				1
				1
				1
				1
				2
				1
				1
				1
				1
				1
				1
				1
				1
				1
				1
				9
				1
				1
				1
				3
				2
				1
				1
				1
				1
				1
				5
				1
				1
				3
				1
				5
				1
				1
				1
				2
				1
				1
				1
				1
				1
				1
				1
				1
				1
				1
				1
				1
				1
				1
				1
				1
				1
				1
				1
				1
				1
				1
				1
				1
				1
				1
				1
				1
				1
				1
				1
				2
				1
				1
				1
				1
				1
				3
				1
				2
				4
				9
				1
				1
				1
				2
				1
				2
				1
				1
				1
				1
				2
				1
				1
				1
				1
				1
				1
				1
				2
				1
				1
				1
				1
				1
				1
				1
				1
				1
				1
				1
				1
				1
				1
				1
				1
				1
				1
				1
				1
				2
				1
				2
				1
				1
				1
				1
				1
				3
				1
				1
				1
				1
				1
				1
				1
				3
				4
				1
				1
				1
				4
				2
				2
				1
				1
				1
				2
				1
				1
				1
				1
				1
				1
				1
				1
				3
				2
				2
				2
				2
				1
				1
				1
				1
				1
				1
				1
				2
				1
				7
				1
				2
				2
				1
				1
				2
				1
				1
				2
				1
				2
				4
				1
				1
				2
				3
				1
				1
				2
				1
				2
				2
				2
				1
				1
				2
				1
				1
				1
				1
				1
				1
				1
				2
				1
				1
				1
				1
				1
				1
				1
				1
				1
				1
				1
				2
				1
				1
				1
				1
				1
				2
				1
				1
				1
				1
				1
				1
				1
				1
				1
				1
				1
				1
				2
				1
				1
				1
				2
				5
				2
				3
				1
				1
				1
				1
				1
				1
				1
				1
				2
				1
				3
				1
				1
				1
				1
				1
				1
				1
				1
				2
				1
				1
				1
				1
				1
				1
				1
				1
				1
				1
				1
				2
				1
				1
				1
				1
				2
				2
				1
				1
				1
				1
				1
				2
				1
				1
				1
				1
				1
				1
				1
				1
				1
				1
				1
				2
				1
				1
				1
				1
				2
				3
				1
				1
				2
				2
				1
				1
				1
				1
				2
				1
				1
				1
				1
				1
				1
				1
				1
				1
				1
				2
				1
				1
				1
				1
				3
				1
				1
				1
				6
				1
				1
				1
				14
				1
				1
				2
				2
				2
				1
				1
				3
				1
				1
				1
				1
				1
				2
				1
				1
				1
				1
				1
				1
				1
				1
				1
				1
				2
				2
				1
				2
				2
				1
				1
				1
				2
				1
				1
				5
				2
				1
				1
				2
				2
				1
				1
				1
				1
				1
				1
				1
				1
				1
				2
				1
				1
				1
				1
				1
				1
				3
				2
				1
				1
				1
				1
				1
				1
				2
				2
				2
				1
				1
				1
				1
				1
				3
				3
				1
				1
				1
				3
				1
				2
				4
				1
				1
				4
				1
				1
				1
				1
				1
				1
				1
				1
				1
				1
				2
				1
				1
				1
				1
				1
				1
				1
				1
				1
				1
				1
				1
				1
				1
				1
				1
				2
				1
				2
				1
				2
				1
				2
				1
				2
				1
				3
				2
				3
				1
				1
				1
				1
				1
				1
				1
				3
				1
				2
				2
				2
				1
				1
				1
				1
				2
[truncated: 85 more rows]

## Sheet: Figure2b
Figure2b
mEOS3.2	number of detections	number of gaps	toff / frames	ton / frames
2ms / 4kW cm^-2	1	0	6	1
+4% PFA	2	1	8	1
	4	1	22	1
	13	10	1	2
	36	18	1	2
	26	8	1	1
	1	0	2	1
	1	0	33	1
	18	5	1	1
	1	0	12	1
	1	0	23	1
	12	4	4	1
	1	0	4	2
	34	30	1	1
	1	0	2	1
	1	0	2	2
	1	0	1	1
	3	2	1	3
	2	0	1	1
	1	0	1	1
	1	0	9	1
	3	2	2	1
	3	1	2	4
	2	0	1	3
	1	0	12	1
	1	0	1	1
	2	1	2	1
	4	2	5	6
	2	1	1	3
	95	35	257	1
	3	0	1	1
	7	2	2	1
	1	0	8	3
	5	3	1	2
	50	25	2	1
	2	1	1	2
	1	0	213	1
	1	0	191	1
	1	0	1	6
	2	1	1	1
	2	0	1	1
	52	24	1	12
	2	1	1	1
	1	0	2	1
	1	0	1	1
	3	1	1	1
	14	9	5076	2
	8	4	2	1
	10	7	1	1
	1	0	7	12
	1	0	2	1
	1	0	2	1
	7	2	11	1
	1	0	9	1
	1	0	46	1
	9	8	3	1
	1	0	4	3
	1	0	7	6
	2	1	1	1
	1	0	5	1
	1	0	1	1
	1	0	1	1
	4	2	34	2
	37	25	11	1
	5	4	76	1
	17	6	4	1
	7	6	2	1
	1	0	7	1
	2	1	8	1
	1	0	22	1
	2	1	27	1
	1	0	23	2
	1	0	4	1
	1	0	8	1
	2	1	16	1
	58	40	1	1
	1	0	1	1
	1	0	39	1
	5	4	1	1
	1	0	88	1
	4	3	5	1
	1	0	1	1
	15	2	3267	1
	1	0	11	1
	2	1	95	1
	1	0	8994	1
	2	1	37	1
	1	0	16	1
	2	1	7	1
	1	0	4	1
	6	1	1	2
	1	0	5	1
	2	0	1	1
	1	0	5	1
	7	4	1	1
	4	1	4	1
	1	0	1	1
	14	13	4	2
	1	0	1	1
	1	0	2	1
	7	6	1	1
	1	0	1	1
	1	0	1	1
	3	2	1	1
	32	18	2	2
	1	0	6	2
	4	2	6	1
	1	0	1	1
	3	2	1	1
	1	0	5	1
	1	0	1	1
	9	5	1	1
	1	0	2	2
	1	0	3	1
	1	0	5	1
	1	0	2	1
	1	0	2	1
	1	0	1	1
	31	15	2	8
	2	1	1	2
	1	0	1	12
	2	1	2	3
	9	7	361	4
	1	0	7	3
	1	0	3	1
	1	0	5	1
	1	0	1	3
	1	0	1	2
	2	1	10	1
	1	0	1	2
	37	9	2	1
	13	1	4	5
	6	4	3	3
	7	4	1	1
	11	8	2	1
	20	10	1	2
	6	4	7	3
	3	1	3	3
	1	0	29	1
	1	0	1	2
	8	6	5	2
	6	5	19	1
	2	0	3	1
	1	0	2	5
	39	24	6	2
	6	2	1	3
	1	0	1	4
	1	0	2	2
	1	0	1	2
	1	0	3	3
	1	0	5	3
	2	0	89	3
	2	1	177	1
	1	0	1	1
	1	1	3	5
	3	0	1	1
	1	0	1	2
	1	0	1	1
	1	0	2	1
	1	0	1	1
	4	0	1	1
	2	2	4	1
	6	1	1	2
	71	5	1	1
	1	34	1	2
	1	0	4	2
		0	1	5
			1	1
			1	3
			1	2
			2	3
			1	3
			1	1
			7	1
			3	1
			2	1
			6	1
			1	2
			1	3
			2	4
			2	1
			3	1
			2	4
			3	1
			321	2
			1215	1
			1	1
			3	1
			3268	1
			1	1
			1	1
			4	1
			2	1
			5	2
			1	5
			1	2
			5	2
			29	2
			1	1
			3	2
			1	2
			9	1
			6	2
			2	1
			8	3
			1166	2
			18	2
			59	2
			2	1
			2	3
			1	4
			71	1
			3	1
			14	3
			24	1
			9	2
			7	4
			25	2
			3	1
			23	1
			4	1
			9	1
			3	1
			2	1
			13	2
			51	1
			5	1
			5	1
			2	2
			17	1
			1	1
			1	1
			4	3
			3	2
			1	1
			38	1
			2	2
			504	3
			100	1
			59	1
			95	1
			3	1
			1	2
			1	2
			20	1
			1	1
			8	1
			13	1
			901	1
			1	1
			8	1
			4	4
			19	1
			1427	2
			1611	1
			4547	1
			3	1
			1	1
			5	1
			1	1
			1	1
			1	1
			4	1
			3	1
			2	1
			4	1
			2	1
			1	1
			2	1
			2	1
			1	1
			2	1
			1	1
			2	2
			1	1
			2	4
			3	1
			1	1
			3	2
			1	1
			1	1
			1	3
			1	1
			3	1
			1	1
			1	1
			3	1
			1	2
			3	1
			2	2
			35	2
			1	3
			10	1
			1	1
			5	1
			1	1
			17	1
			3	1
			9	1
			2	1
			4	1
			40	1
			168	1
			1	1
			1	1
			5036	1
			7168	3
			1702	7
			1	2
			1	1
			13	1
			1	1
			2	2
			1	1
			5218	1
			1	1
			2	1
			7	1
			1	1
			2	1
			1	1
			5	1
			6	1
			3	1
			11	1
			5	1
			555	1
			2	1
			106	1
			41	1
			43	1
			67	1
			20	1
			8	1
			15	3
			2	1
			2	1
			7	3
			2	1
			1	1
			4	4
			2	1
			3	2
			1	2
			1	1
			1	1
			2	2
			1	2
			1	1
			3	1
			10	1
			3	1
			1	2
			14	1
			2	1
			727	1
			58	1
			24	1
			1	1
			4	1
			4	2
			30	2
			5118	1
			2	1
			3	1
			1	2
			1	1
			2	1
			3	1
			1	1
			3	2
			2	2
			2	1
			1	1
			1	1
			6	1
			1	1
			5459	1
			4845	1
			1	1
			1	1
			1	1
			10	1
			427	1
			255	1
			367	5
			18	5
			2	5
			1	1
			1	1
			1	1
			1	1
			3	1
			1	1
			1	1
			1	1
			2	1
			9	1
			6	2
			8	4
			2	1
			1	2
			1	1
			1	1
			1	2
			24	2
			9	1
			56	1
			11	3
			3	1
			7	1
			2	1
			1	1
			1	1
			2	1
			1	1
			1	1
			2	1
			14	1
			3085	1
			321	1
			1	1
			12	1
			21	1
			13	1
			1	1
			14	1
			5	1
			1	1
			15	1
			7	1
			1	1
			5	1
			14	1
			16	1
			4	1
			2	1
			1	1
			11	1
			2	1
			6	4
			1	1
			1	1
			1	2
			1	2
			9	1
			1	1
			1	1
			5	1
			1	1
			15	3
			2	1
			2	1
			5	1
			1	1
			1	6
			1	2
			1	1
			1	1
			5	1
			4	2
			2	1
			4	1
			1	1
			2	1
			3851	1
			5503	1
			21	1
			50	1
			3059	1
			1	1
			2	1
			895	3
			30	2
			150	1
			2	1
			14	1
			2	1
			1	1
			1	1
			2	1
			1	2
			6	2
			4	2
			5	1
			2	1
			16	1
			1	2
			17	2
			5	1
			17	3
			1	1
			3	1
			15	1
			7	2
			1	8
			2	1
			3	1
			6	1
			2	1
			1	1
			7	1
			10	1
			190	1
			29	1
			1	2
			1	1
			6	1
			238	1
				1
				1
				1
				1
				1
				1
				1
				1
				2
				2
				9
				1
				1
				3
				9
				3
				6
				1
				12
				1
				1
				1
				1
				2
				1
				1
				1
				1
				3
				1
				1
				1
				1
				2
				1
				1
				1
				2
				1
				4
				1
				2
				1
				4
				1
				1
				2
				2
				1
				1
				1
				2
				1
				1
				1
				2
				1
				1
				1
				1
				2
				1
				1
				1
				1
				1
				1
				1
				1
				1
				1
				1
				2
				1
				2
				2
				1
				4
				1
				2
				1
				2
				3
				2
				1
				2
				1
				1
				1
				2
				1
				2
				1
				2
				1
				1
				1
				1
				1
				3
				1
				2
				1
				1
				1
				1
				1
				2
				1
				1
				1
				203
				1
				1
				3
				1
				1
				1
				1
				2
				1
				1
				1
				1
				1
				1
				1
				1
				1
				1
				1
				1
				5
				3
				1
				1
				1
				1
				4
				1
				3
				2
				3
				2
				1
				1
				1
				1
				3
				1
				2
				2
				1
				4
				9
				1
				1
				1
				1
				1
				1
				4
				4
				1
				1
				1
				1

## Sheet: Figure2c
Figure2c
PA-JF549	number of detections	number of gaps	toff / frames	ton / frames
2ms / 4kW cm^-2	1	0	1	1
+4% PFA	2	0	28	2
	2	1	6	1
	1	0	1	1
	2	1	3	1
	4	1	1	1
	17	5	1	1
	2	1	1	2
	6	5	9	2
	1	0	3	1
	3	1	1	1
	3	2	1	3
	20	7	5	4
	1	0	5	3
	1	0	2	5
	1	0	281	1
	55	30	1003	1
	1	0	654	1
	1	0	1	1
	1	0	1	1
	1	0	4	1
	1	0	1	1
	1	0	1	1
	3	2	2	1
	7	5	2	1
	1	0	1	2
	1	0	2	1
	18	11	3	1
	1	0	2	1
	3	2	9	3
	1	0	8	8
	5	0	9	1
	1	0	2	1
	1	0	2	3
	9	6	2	1
	3	1	3	1
	1	0	1	2
	8	7	3	1
	2	1	2	1
	2	1	1	1
	1	0	3	4
	12	3	3	1
	1	0	1	2
	1	0	1	1
	25	7	1	2
	8	1	1	1
	1	0	1	1
	2	1	9	1
	1	0	3	1
	1	0	10	1
	7	1	3	1
	2	1	17	1
	1	0	1	2
	1	0	7	1
	1	0	44	4
	4	2	356	4
	11	6	1	4
	8	5	23	2
	6	5	3	2
	1	0	4	3
	4	3	71	1
	1	0	6	1
	1	0	11	3
	1	0	9	1
	5	4	6	1
	1	0	1	4
	3	2	1	1
	1	0	11	1
	2	1	4	1
	1	0	1	1
	1	0	3	1
	3	1	5	1
	1	0	2	1
	1	0	8	1
	1	0	19	1
	1	0	3	1
	1	0	13	1
	2	1	2	1
	10	5	2	1
	1	0	3	1
	3	2	180	1
	1	0	42	2
	7	3	140	1
	2	0	5	1
	3	2	3	1
	16	12	7	1
	1	0	13	1
	1	0	34	1
	1	0	13	1
	1	0	1	1
	1	0	120	1
	5	2	2	1
	5	4	43	1
	1	0	1	1
	1	0	1	1
	3	2	3	1
	1	0	1	4
	3	2	1	1
	4	2	4	3
	1	0	1	2
	33	29	8	1
	2	1	8	1
	3	2	2	1
	1	0	209	1
	1	0	4	1
	1	0	9	5
	1	0	1	1
	1	0	118	1
	1	0	3	1
	2	0	3	3
	24	11	8	1
	7	4	3	1
	2	1	3	1
	12	3	1	1
	2	1	1	1
	1	0	3	1
	2	1	11	2
	1	0	6	1
	1	0	1	1
	13	1	1	1
	4	2	1	1
	3	0	2	1
	1	0	2	1
	2	1	5	1
	1	0	18	1
	2	0	2	1
	1	0	1	1
	13	6	20	1
	2	1	14	1
	1	0	18	1
	11	9	11	1
	10	8	2	1
	5	4	2	7
	7	6	28	3
	1	0	17	1
	3	0	427	1
	1	0	32	1
	2	0	25	1
	1	0	762	5
	1	0	629	3
	1	0	1	2
	1	0	9	2
	5	4	7	2
	2	1	1	9
	2	1	2	1
	23	15	11	2
	1	0	31	6
	1	0	108	1
	14	8	4	1
	1	0	1	1
	2	1	8	1
	3	2	6	1
	24	15	5	1
	2	1	3	6
	1	0	14	1
	1	0	2	1
	2	0	3	1
	1	0	1	1
	2	1	2	1
	1	0	71	1
	1	0	26	2
	2	0	2	1
	1	0	35	2
	4	3	1	1
	1	0	13	1
	1	0	3	1
	1	0	9	1
		0	1	2
			1	3
			8	1
			5	1
			33	2
			13	1
			3	2
			12	1
			7	1
			7	1
			5	1
			2	1
			2	1
			8	1
			4	1
			3	1
			68	1
			1	1
			9	1
			4	1
			17	1
			14	1
			4	1
			7	1
			3	1
			2	1
			14	1
			1	1
			6	1
			3	1
			11	1
			2	1
			40	1
			1	1
			3	1
			1	1
			12	1
			4	2
			1	1
			20	1
			3	1
			1	1
			1	1
			34	1
			12	2
			13	1
			7	1
			6	1
			1	4
			1	5
			7	2
			8	2
			3	1
			5	1
			3	1
			3	2
			8	1
			5	2
			5	4
			1	1
			13	3
			1	1
			1	2
			6	2
			8	1
			1	1
			1	1
			4	1
			1	1
			7	2
			15	1
			3	1
			21	1
			33	2
			2	1
			1	1
			1	1
			2	1
			1	1
			3	3
			3	1
			1	6
			1	1
			1	1
			6	1
			3	1
			1	1
			57	1
			11	1
			3	1
			3	1
			8	1
			1	2
			1	1
			1	1
			1	1
			3	1
			3	1
			42	1
			63	1
			9	1
			1	2
			1	6
			5	1
			13	1
			78	3
			9	5
			1	1
			2	1
			39	1
			5	3
			22	1
			1	1
			22	1
			1	1
			25	5
			2	1
			59	3
			10	1
			1	1
			66	1
			7	5
			17	1
			145	1
			193	1
			178	5
			6	1
			3	1
			3	1
			6	1
			10	1
			3	1
			430	1
			89	1
			158	1
			4	1
			2	2
			1	2
			2	1
			41	1
			1	1
			11	5
			35	1
			1	1
			4	1
			4	1
			1	1
			1	4
			11	1
			7	4
			2	5
			5	1
			12	1
			2	2
			2	1
			1	4
			4	4
			1	1
			3	2
			2	3
			13	1
			4	1
			1	1
			3	1
			49	2
			1	1
			1	2
			1	1
			2	2
			2	1
			1	1
			7	1
			1	1
			2	1
			8	4
			2	1
			1	1
			17	1
			1	1
			12	2
			1	1
			80	1
			11	2
			1	1
			14	1
			10	1
			23	1
			2	1
			1	1
			2	1
			4	1
			1	1
			2	6
			12	2
			2	1
			3	1
			1	1
			2	1
			9	1
			1	1
			6	2
			1	3
			1	1
			9	1
			11	1
			2	1
			6	1
			48	1
			2	2
			4	1
			1	4
			19	2
			48	1
			1	1
			12	1
			1	1
			54	1
			97	1
			55	1
			31	1
			48	1
			234	1
			104	1
			55	1
			321	2
			1	2
			1	1
			1	1
			1	2
			1	4
			2	2
			1	2
			1	1
			3	1
			2	1
			1	1
			2	1
			1	1
			11	2
			1	1
			1	2
			3	1
			1	1
			5	1
			2	2
			1	3
			35	2
			15	1
			4	3
			123	1
			5	1
			24	1
			1	1
			4	2
			1	1
			1	1
			1	1
			4	2
			2	1
			1	1
			1	1
			1	2
			2	1
			2	2
			1	1
			1	1
			2	4
			4	2
			1	3
			10	2
			10	1
			1	1
			1	1
			3	1
			1	2
			1	1
			3	2
			1	2
			1	2
			1	1
			2	1
			9	2
			1	1
			1	1
			1	1
			1	1
			8	1
			1	1
			1	1
			2	1
			1	1
			1	2
			1	1
			2	2
			1	1
			2	1
			1	1
			21	2
			1	1
			1	1
			1	5
			2	5
			2	1
			1	1
			9	1
			2	2
			1	1
			6	2
			4	1
			27	11
			164	1
			26	1
			1	2
			1	1
			1	1
			5	1
			1	5
			75	2
			1	1
			1	1
			8	1
			27	1
			1	1
			1	3
			3	1
			1	4
			1	1
			9	3
			23	2
			1	1
			66	1
			5	4
			1	6
			106	3
			1	2
			1	2
			3	7
			3	3
			2	3
			2	2
			2	3
			1	2
			101	1
				4
				1
				1
				4
				5
				5
				1
				4
				6
				1
				2
				6
				4
				8
				1
				4
				1
				2
				1
				1
				3
				1
				1
				11
				4
				5
				5
				13
				1
				1
				20
				15
				1
				1
				2
				7
				5
				1
				3
				1
				1
				3
				1
				6
				1
				1
				1
				2
				1
				1
				6
				1
				1
				1
				1
				4
				4
				1
				1
				1
				1
				2
				2
				1
				2
				1
				2
				5
				1
				1
				2
				1
				2
				1
				1
				2
				1
				4
				1
				1
				1
				1
				1
				1
				3
				9
				1
				1
				2
				2
				1
				1
				8
				2
				5
				1
				1
				1
				1
				1
				1
				1
				1
				2
				2
				1
				2
				1
				2
				1
				1
				1
				1
				1
				1
				1
				3
				2
				2
				1
				1
				1
				1
				1
				1
				1
				1
				1
				1
				2
				1
				1
				3
				1
				1
				1
				1
				1
				1
				1
				1
				2
				2
				1
				1
				1
				1
				1
				1
				1
				1
				1
				1
				1
				1
				1
				1
				1
				2
				1
				1
				1
				1
				1
				1
				1
				1

## Sheet: Figure2d
Figure2d
CAGE635	number of detections	number of gaps	toff / frames	ton / frames
2ms / 4kW cm^-2	1	0	61	1
+4% PFA	2	1	13	1
	3	1	15	1
	31	17	39	2
	20	4	10	1
	2	1	2	1
	101	18	1	2
	1	0	1	1
	2	0	9	1
	13	8	9	1
	66	2	2	1
	5	2	1	5
	2	1	3	1
	3	0	18	2
	21	2	9	4
	28	1	3	3
	3	1	17	1
	7	1	13	1
	19	1	1846	2
	1	0	1	2
	2	0	17	1
	24	20	1	1
	17	7	117	1
	1	0	3	1
	29	9	1	1
	1	0	2	6
	14	3	4	3
	1	0	1	9
	1	0	1	1
	20	6	1	1
	144	31	1	23
	35	6	1	7
	3	0	3	5
	78	18	1	2
	2	1	1	2
	117	14	1	3
	127	7	1	8
	1	0	2	1
	181	17	8	1
	6	1	1	2
	6	3	1	1
	1	0	2	1
	2	1	4	2
	19	1	10	3
	27	1	2223	1
	5	3	1	9
	47	3	170	1
	13	10	13	12
	3	2	16	17
	12	6	65	1
	1	0	1	2
	2	1	2	1
	2	1	3	2
	1	0	1	1
	89	28	3	1
	1	0	1	1
	1	0	1	3
	29	16	1	1
	163	43	1	1
	19	1	1	2
	35	26	1	3
	1	0	261	8
	3	1	12	55
	24	3	34	1
	3	1	37	1
	4	3	20	3
	3	1	1	1
	9	2	66	1
	1	0	12	3
	1	0	79	3
	4	0	3	4
	2	1	2	14
	2	0	1	17
	3	1	2	11
	56	4	12	1
	1	0	5	2
	3	0	8	1
	198	38	4	6
	47	4	8	18
	2	1	12	1
	3	2	3	1
	61	9	2	2
	3	0	5	1
	1	0	1	1
	1	0	1	1
	29	13	9	1
	1	0	11	1
	1	0	11	2
	1	0	2	1
	2	0	8	1
	1	0	3	1
	12	4	2	1
	1	0	2	2
	1	0	3	1
	1	0	4	1
	27	1	1	1
	60	13	4	1
	20	3	1	1
	90	29	1	2
	121	18	3	1
	8	0	3	1
	1	0	17	1
	1	0	1	1
	125	26	1	4
	1	0	22	2
	10	5	11	2
	1	0	2	1
	8	3	8	5
	3	0	3	1
	6	3	1	1
	23	7	6	1
	16	2	13	1
	13	10	2	15
	1	0	19	2
	1	0	5	2
	7	4	7	1
	74	25	3	2
	2	0	1	1
	22	15	1	1
	23	2	5	3
	127	4	2	1
	10	3	2	1
	3	1	2	1
	3	2	2	2
	1	0	1	10
	2	0	1	1
	2	0	1	1
	4	1	1	1
	1	0	6	1
	8	2	1	3
	1	0	3	1
	31	16	3	4
	1	0	1	1
	1	0	1	1
	69	15	1	3
	6	1	1	7
	1	0	3	1
	1	0	1	6
	1	0	1	14
	16	1	10	8
	1	0	7	1
	27	1	2	1
	71	16	14	10
	18	5	1	8
	1	0	1	12
	5	4	16	1
	1	0	3	4
	2	0	2	2
	13	6	6	13
	13	9	1	9
	1	0	4	1
	48	11	6	2
	1	0	25	3
	39	3	2	1
	2	0	2	2
	1	0	1	15
	1	0	4	2
	24	11	1	7
	2	0	1	9
	1	0	1	2
	63	4	15	1
	2	1	12	2
	22	7	1	1
	13	8	1	1
	63	31	1	2
	2	1	2	1
	6	5	1	1
		0	1	1
			1	1
			1	1
			1	5
			2	4
			1	4
			1	19
			1	1
			1	3
			10	9
			3	2
			5	5
			8	2
			10	17
			3	15
			1	1
			1	7
			1	1
			1	4
			1	3
			1	1
			1	1
			1	1
			1	2
			1	1
			1	1
			1	2
			272	3
			91	1
			8	1
			29	3
			6	2
			19	11
			1	37
			138	3
			2	6
			6	1
			21	1
			281	1
			3	8
			8	7
			9	8
			16	3
			3	11
			2	15
			1	9
			1	3
			4	70
			1	16
			1	26
			3	1
			6	1
			923	1
			45	1
			16	18
			8	27
			18	12
			64	5
			69	10
			2	12
			3	1
			5	59
			6	5
			26	2
			3	17
			1	7
			1	1
			3	1
			4	1
			3	1
			1	1
			2	1
			1	1
			110	5
			2	1
			4	2
			1	2
			4	1
			2	1
			1	1
			1	1
			1	4
			1	15
			19	8
			1	19
			2	1
			1	2
			1	1
			4	1
			3	14
			7	16
			2	4
			1	13
			1	2
			24	1
			19	2
			146	1
			2	1
			1	1
			29	1
			233	1
			1	1
			1	1
			2	1
			1	1
			2	1
			1	1
			13	1
			9	4
			5	2
			1	1
			1	1
			1	1
			1	2
			1	1
			1	1
			1	1
			2	1
			10	1
			11	1
			25	1
			1	2
			114	1
			3	3
			14	2
			1	8
			1	7
			1	8
			1	1
			2	1
			1	3
			7	4
			1	3
			1	1
			1	2
			1	1
			1	2
			1	3
			1	2
			1	1
			2	4
			1	11
			3	1
			1	2
			5	6
			1	3
			1	2
			1	1
			1	3
			2	1
			1	1
			1	1
			1	1
			1	1
			2	1
			40	1
			23	1
			3	2
			4	1
			2	1
			2	5
			9	5
			3	1
			6	1
			7	2
			2	1
			2	3
			2	1
			7	2
			6	3
			7	1
			10	1
			2	5
			1	6
			2	22
			21	11
			12	2
			9	2
			1	1
			11	1
			2	3
			2	1
			16	1
			8	1
			1	1
			7	2
			14	2
			7	6
			2	4
			2	2
			21	1
			224	4
			4	2
			1	1
			1	5
			7	7
			6	2
			14	1
			2	1
			7	1
			11	3
			3	1
			2	3
			1	1
			1	4
			2	5
			1	17
			1	1
			2	3
			1	2
			1	3
			1	15
			1	4
			6	15
			1	3
			3	3
			1	1
			3	2
			1	3
			2	1
			1	1
			2	1
			1	1
			1	1
			2	1
			2	1
			2	1
			1	1
			41	1
			4	1
			8	1
			9	1
			1	1
			1	1
			2	1
			5	1
			2	1
			4	2
			2	1
			1	1
			443	1
			16	1
			1	1
			1	2
			1	8
			1	14
			2	1
			1	1
			16	1
			6	2
			2	1
			2	1
			3	1
			138	1
			20	2
			61	1
			63	6
			8	1
			1	2
			6	1
			12	1
			128	4
			1	1
			4	1
			1	2
			1	1
			1	2
			1380	2
			2	5
			1	2
			2	1
			3	46
			1	1
			6	3
			4	1
			2	1
			307	1
			1	1
			255	10
			18	2
			2	7
			2	1
			2	22
			1	2
			2	2
			1	1
			2	6
			3	1
			2	9
			3	45
			3	3
			4	3
			3	2
			11	1
			1	8
			1	3
			1	1
			3	1
			1	3
			4	1
			9	7
			1	3
			1	3
			1	5
			1	3
			5	5
			1	2
			1	1
			2	1
			4	12
			5	11
			1	2
			1	5
			1	4
			3	6
			14	12
			17	11
			2	14
			1	1
			5	1
			10	1
			2	1
			1	1
			6	1
			1	7
			92	8
			1	12
			11	23
			3	3
			4	2
			2	2
			1	1
			2	2
			2	3
			4	1
			3	1
			1	1
			3	1
			1	1
			1	3
			2	1
			1	10
			1	1
				1
				2
				1
				3
				2
				1
				1
				1
				1
				1
				2
				1
				4
				3
				1
				3
				1
				1
				1
				1
				26
				1
				15
				9
				6
				2
				4
				1
				1
				2
				4
				1
				2
				2
				6
				5
				8
				4
				7
				1
				1
				2
				1
				1
				1
				1
				7
				2
				1
				2
				3
				3
				3
				1
				2
				3
				2
				1
				11
				1
				2
				3
				6
				3
				2
				2
				2
				1
				10
				10
				19
				2
				44
				3
				1
				2
				1
				2
				2
				1
				1
				1
				10
				8
				1
				1
				13
				7
				2
				8
				1
				1
				6
				1
				3
				1
				1
				3
				1
				20
				6
				4
				9
				3
				3
				8
				2
				7
				2
				6
				6
				1
				1
				1
				7
				1
				1
				5
				16
				1
				3
				1
				3
				1
				1
				1
				1
				4
				1
				1
				2
				3
				1
				2
				1
				2
				1
				3
				1
				5
				4
				1
				3
				5
				4
				1
				11
				2
				1
				1
				1
				1
				1
				1
				1
				2
				1
				1
				1
				1
				1
				1
				1
				3
				1
				3
				2

## Sheet: Figure2e-h
Figure2e-h
see data Figure 2a-d, SI Figure 3a-d, SI Figure 4a-d and SI Figure 5d and included script for generating figure
data is duplicated in folder Figure2\e-h

## Sheet: Figure3a
Figure3a	RANDOM: ground truth no blinking		RANDOM: ground truth blinking PS-CFP2		RANDOM: ground truth blinking mEOS3.2		RANDOM: ground truth blinking PA-JF549		RANDOM: ground truth blinking CAGE635			RANDOM: ground truth no blinking (blue)			RANDOM: ground truth blinking PS-CFP2 (light blue)			RANDOM: ground truth blinking mEOS3.2 (green)			RANDOM: ground truth blinking PA-JF549 (yellow)			RANDOM: ground truth blinking CAGE635 (red)				CLUSTERED: ground truth no blinking		CLUSTERED: ground truth blinking PS-CFP2		CLUSTERED: ground truth blinking mEOS3.2		CLUSTERED: ground truth blinking PA-JF549		CLUSTERED: ground truth blinking CAGE635			CLUSTERED: ground truth no blinking (blue)			CLUSTERED: ground truth blinking PS-CFP2 (light blue)			CLUSTERED: ground truth blinking mEOS3.2 (green)			CLUSTERED: ground truth blinking PA-JF549 (yellow)
	x / nm	y / nm	x / nm	y / nm	x / nm	y / nm	x / nm	y / nm	x / nm	y / nm	r / nm	mean [L(r) - r]	mean [L(r) - r] - std [L(r) - r]	mean [L(r) - r] + std [L(r) - r]	mean [L(r) - r]	mean [L(r) - r] - std [L(r) - r]	mean [L(r) - r] + std [L(r) - r]	mean [L(r) - r]	mean [L(r) - r] - std [L(r) - r]	mean [L(r) - r] + std [L(r) - r]	mean [L(r) - r]	mean [L(r) - r] - std [L(r) - r]	mean [L(r) - r] + std [L(r) - r]	mean [L(r) - r]	mean [L(r) - r] - std [L(r) - r]	mean [L(r) - r] + std [L(r) - r]		x / nm	y / nm	x / nm	y / nm	x / nm	y / nm	x / nm	y / nm	x / nm	y / nm	r / nm	mean [L(r) - r]	mean [L(r) - r] - std [L(r) - r]	mean [L(r) - r] + std [L(r) - r]	mean [L(r) - r]	mean [L(r) - r] - std [L(r) - r]	mean [L(r) - r] + std [L(r) - r]	mean [L(r) - r]	mean [L(r) - r] - std [L(r) - r]	mean [L(r) - r] + std [L(r) - r]	mean [L(r) - r]	mean [L(r) - r] - std [L(r) - r]
	2412.65	816.617	3787.19	2034.03	3571.19	2637.01	4120.03	3750.01	4296.75	2969.91	1	-0.420398	-1.57963	0.738836	1.14649	0.738879	1.5541	1.99186	1.71287	2.27084	1.96172	1.54936	2.37408	1.7608	1.65665	1.86495		2054.74	3230.56	2814.94	805.827	4112.16	373.699	1892.88	3118.38	3764.6	2077.9	1	-0.241008	-1.50061	1.0186	1.5333	1.14052	1.92609	2.18684	1.96804	2.40565	2.06789	1.72011
	1734.35	4940.37	3700.36	3820.96	2000.98	2475.07	1289.56	2378.9	2663.15	389.06	6	0.0129742	-1.67839	1.70434	7.23428	6.97739	7.49117	11.9406	11.3534	12.5278	11.5391	10.6401	12.438	10.6549	10.2727	11.0371		845.227	1101.42	251.398	1517.01	1097.77	4662.1	3332.01	4124.54	2182.27	394.39	6	2.77143	1.86392	3.67895	9.28319	8.89718	9.6692	13.286	12.704	13.8679	13.3156	12.6656
	4577.24	3955.65	3365.26	1303.65	4683.66	4884.96	4827.25	737.231	2649.41	4331.26	11	-0.172213	-1.68587	1.34144	12.9716	12.55	13.3931	21.8494	20.9774	22.7213	21.0654	19.6729	22.4579	19.3261	18.6342	20.0179		2666.12	2780.04	872.2	4533.08	2313.46	3414.07	967.681	2484.83	3922.43	3191.67	11	4.60631	3.25015	5.96248	16.6525	16.173	17.132	24.1234	23.1315	25.1153	23.9896	22.7795
	4334.48	400.439	1608.96	4913.56	380.409	3147.77	1987.94	3294.7	4193.81	799.011	16	0.182265	-1.06527	1.4298	18.6033	17.877	19.3296	31.2415	30.1579	32.325	29.8638	27.9687	31.7588	27.5766	26.606	28.5472		488.359	4417.26	3885.57	447.567	1200.68	2258.21	95.0333	4347.18	2997.04	3090.32	16	7.70708	6.81024	8.60392	23.9039	23.3129	24.4949	34.5209	33.1283	35.9135	34.2799	32.6396
	2078.72	3601.43	730.25	960.487	3641.55	4432.14	568.927	3323.32	2726.09	4804.73	21	0.121894	-1.09119	1.33498	23.7265	22.6649	24.7882	39.8595	38.5115	41.2074	38.0812	35.7939	40.3684	35.2088	33.9574	36.4603		4945.31	227.563	4315.72	3477.9	1103.44	619.131	2628.65	2402.84	246.411	2723.27	21	9.95403	8.95496	10.9531	30.5055	29.742	31.2691	44.2725	42.547	45.998	43.9105	41.7198
	3819.06	315.875	3612.9	2046.01	262.758	2357.93	3573.25	4232.63	2945.77	1994.14	26	0.212864	-0.706095	1.13182	28.1917	26.8114	29.572	47.6326	45.9753	49.2899	45.4518	42.5754	48.3283	42.0888	40.5902	43.5874		3507.57	1578.73	3040.43	895.893	3098.46	3897.58	2562.87	2207.68	1725.91	3905.3	26	12.4499	11.2924	13.6074	36.6537	35.7213	37.586	53.1991	51.1057	55.2925	52.7489	50.139
	2893.32	3595.2	3646.74	2666.19	1865.18	4983.28	4922.57	3053.48	2598.97	1587.65	31	0.209331	-0.811896	1.23056	32.2219	30.7179	33.7258	54.4898	52.5842	56.3953	51.9568	48.7434	55.1703	48.1636	46.4443	49.8829		593.549	2906.01	1600.39	1582.82	887.985	4199.83	3975.93	4820.77	3047.64	81.7131	31	14.396	13.3089	15.4831	42.2308	41.0936	43.368	61.2171	58.7945	63.6397	60.6478	57.6898
	2977.75	3207.76	4141.59	3604.49	4745.34	973.546	3427.6	994.302	4900.47	4625.58	36	0.0194266	-0.928595	0.967449	35.5227	33.9458	37.0995	60.3416	58.119	62.5641	57.5321	54.0435	61.0208	53.3306	51.4494	55.2117		3047.18	668.35	1246.89	4953.49	3054.87	124.334	1403.63	78.1524	1818.92	1065.41	36	16.4189	15.3295	17.5084	47.1069	45.7625	48.4512	68.2122	65.4223	71.0021	67.5714	64.2447
	4658.48	2563.86	486.861	1843.18	4772	2751.46	1861.16	510.971	1567.83	4721.52	41	0.037343	-1.02682	1.1015	38.1978	36.5415	39.854	65.2483	62.8411	67.6555	62.0865	58.3015	65.8716	57.5765	55.5394	59.6137		798.054	344.25	2749.64	2323.41	4407.9	3479.4	3597.59	4889.18	2437.57	1973.39	41	18.2138	16.8181	19.6095	51.3515	49.8354	52.8676	74.1307	70.9986	77.2629	73.5315	69.8559
	546.504	2355.54	2874.34	2735.88	3978.26	4753.31	1442.89	1396.55	2706.8	3744.3	46	0.228725	-0.95805	1.4155	40.1734	38.4272	41.9196	69.1211	66.5215	71.7208	65.7064	61.6667	69.7461	60.967	58.8027	63.1313		602.297	2825.93	561.926	1916.57	4430.14	3546.19	1385.57	392.058	4014.23	179.859	46	19.9208	18.4763	21.3653	54.9612	53.3343	56.588	79.0512	75.5982	82.5042	78.5352	74.5271
	2100.4	2110.33	3140.28	3169.61	2231.86	3691.77	3228.5	3010.47	4973.88	937.957	51	0.239562	-1.13003	1.60916	41.6321	39.7939	43.4703	72.0693	69.3179	74.8208	68.4825	64.226	72.739	63.514	61.2465	65.7815		1493.87	2466.76	132.81	4627.08	2158.68	2084.19	1959.92	1193.83	3638.59	3209.54	51	21.5312	19.7959	23.2666	57.975	56.156	59.794	83.1284	79.4022	86.8546	82.7041	78.278
	3231.33	3869.22	4944.08	1549.84	3465.62	4686.84	3807.68	2276.67	1738.63	2069.67	56	0.336975	-1.02693	1.70088	42.553	40.6148	44.4913	74.1168	71.1995	77.0341	70.3686	65.8892	74.848	65.2783	62.9354	67.6212		2305.94	1968.29	2199.42	1477.03	3830.85	3033.92	1298.26	2017.98	1733.46	3881.75	56	22.9375	21.0239	24.851	60.36	58.4928	62.2273	86.2316	82.2751	90.1882	85.988	81.306
	4884.46	4982.74	1965.27	1078.27	3778.45	4161.24	4100	3778.34	2891.79	1332.49	61	0.422459	-0.74722	1.59214	42.9276	40.8891	44.9661	75.4134	72.3492	78.4776	71.5644	66.9817	76.1471	66.3524	63.9461	68.7586		1908.6	3166.99	4728.86	1859.67	2673.3	2352.93	2310.58	3093.29	2499.42	4255.58	61	24.0692	22.186	25.9523	62.1773	60.2294	64.1252	88.5552	84.3189	92.7916	88.3764	83.386
	4999.23	905.339	1062.52	1661.01	692.52	923.191	1824.09	77.6093	4810.88	139.649	66	0.189615	-0.826074	1.2053	42.9221	40.8086	45.0357	76.0455	72.8907	79.2003	72.0901	67.4153	76.7649	66.8204	64.3638	69.277		329.031	2753.01	4534.56	821.37	123.436	3871.89	1453.75	2140.8	2041.76	1191.8	66	25.0752	23.2099	26.9405	63.4815	61.3883	65.5748	90.146	85.7469	94.5451	90.0619	84.8549
	3854.06	2456.55	1502.98	669.328	258.817	4464.78	698.645	3821.7	1431.44	1797.88	71	0.138529	-0.861147	1.1382	42.5528	40.3528	44.7527	76.1271	72.8832	79.371	72.0517	67.2588	76.8446	66.7887	64.2909	69.2865		374.505	1398.82	4334.86	3489.68	885.47	4531.7	3352.43	4418.44	3358.38	322.058	71	25.777	23.9424	27.6117	64.3733	62.0541	66.6924	91.0743	86.5191	95.6296	91.1146	85.5641
	3535.49	1007.38	585.712	1859.41	4365.25	2370.55	762.197	3887.67	4437.69	1770.67	76	0.360716	-0.627311	1.34874	41.9155	39.6243	44.2066	75.707	72.3641	79.0498	71.6309	66.7781	76.4836	66.3297	63.807	68.8524		359.582	4824.32	2917.78	219.762	3281.41	1048.4	4790.56	2280.68	3101.88	799.605	76	26.2796	24.4518	28.1074	64.8316	62.3392	67.3239	91.4578	86.7626	96.1529	91.6405	85.8902
	1264.96	2328.71	2609.19	3277.01	2794.4	3644.01	4255.83	220.721	4183.37	1317.63	81	0.439749	-0.605262	1.48476	41.1173	38.8103	43.4242	74.921	71.5189	78.3232	70.8407	65.9494	75.732	65.5351	62.9808	68.0893		3498.27	1492.59	1980.96	1209.04	705.82	1644.89	942.394	3810.69	2453.67	3417.12	81	26.6463	24.9644	28.3283	64.8246	62.2002	67.4489	91.3428	86.5705	96.1151	91.6413	85.7094
	2291.2	2874.4	4743.95	1192.8	3961.81	4774.37	157.311	4877.08	293.956	2966.03	86	0.345395	-0.759433	1.45022	40.1303	37.8008	42.4597	73.8897	70.3985	77.3809	69.8182	64.9214	74.7151	64.4888	61.9063	67.0714		839.319	3755.52	3894.1	3510.78	2410.92	1507.05	4599.3	2955.88	2121.78	1406.89	86	26.8825	24.9624	28.8026	64.5519	61.72	67.3838	90.8209	85.959	95.6829	91.282	85.0568
	1045.7	41.5963	4493.96	3244.1	1731.48	426.89	2494.03	739.192	966.547	995.539	91	0.223925	-0.705663	1.15351	39.1117	36.7174	41.506	72.6069	69.0035	76.2104	68.5331	63.6445	73.4216	63.2652	60.6611	65.8694		3839.62	3236.63	1990.11	119.261	1334.25	315.564	2143.92	2292.28	3255.36	838.077	91	27.0475	25.2092	28.8857	64.1192	61.0925	67.1459	90.012	85.0723	94.9517	90.6573	84.1817
	1766.21	2067.06	2068.54	2404.7	1915.2	4285.12	1546.86	2415.49	1993.91	4365.36	96	0.284926	-0.710492	1.28034	37.9495	35.5025	40.3965	71.2002	67.5226	74.8779	67.1578	62.3221	71.9934	61.9141	59.2806	64.5476		3505.98	3462.83	150.882	3118.19	3063.07	2978.8	2879.35	3807.61	2608.04	3949.6	96	27.2214	25.1959	29.2469	63.4543	60.2581	66.6505	88.9035	83.8777	93.9294	89.7182	83.0086
	1228.69	1188.55	153.333	4093.73	615.811	1712.18	1658.1	4165.47	182.737	669.616	101	0.0678727	-1.12997	1.26571	36.771	34.2787	39.2634	69.7294	65.959	73.4998	65.6693	60.8546	70.4841	60.4875	57.8321	63.1429		4127.77	729.148	4673.15	816.107	690.396	4000.75	4360.31	4370.19	4871.13	2382.15	101	27.2258	25.1431	29.3085	62.7009	59.3058	66.096	87.6097	82.4731	92.7462	88.5538	81.5906
	1269.54	2917.19	3532.73	324.28	3352.25	3779.8	850.105	1505.96	3695.3	452.167	106	-0.151562	-1.59472	1.29159	35.6286	33.0943	38.163	68.1616	64.2915	72.0316	64.1228	59.3798	68.8658	59.0216	56.341	61.7022		2734.07	695.977	648.962	3166.27	3527.26	1623.53	3450.94	1510.59	3885.55	458.961	106	26.9259	24.7302	29.1215	61.7729	58.1991	65.3468	86.1558	80.9483	91.3632	87.3131	80.0913
	4021.71	1353.46	4934.05	578.169	2275.4	3069.15	2847.2	45.2477	2618.58	2993.92	111	-0.20823	-1.70837	1.29191	34.5115	31.8876	37.1354	66.6073	62.6287	70.5859	62.5577	57.8559	67.2595	57.5653	54.8564	60.2742		2489.15	2812.88	1905.22	737.065	1483.37	1665.23	2165.84	3525.33	706.762	126.852	111	26.9808	24.6028	29.3588	60.7441	57.0357	64.4524	84.614	79.331	89.897	85.8711	78.4422
	1916.88	4275.8	3016.5	3992.49	3515.94	2642.91	4870.57	4176.87	4344.29	4977.78	116	-0.20608	-1.82784	1.41568	33.4153	30.776	36.0546	65.1106	61.0607	69.1604	61.0458	56.3609	65.7307	56.1064	53.3626	58.8502		3609.94	3828.15	4990.9	1701.44	4168.4	3964.66	1078.7	4572.85	630.017	206.636	116	26.5646	24.134	28.9951	59.6102	55.7192	63.5011	82.9706	77.5894	88.3519	84.3782	76.7272
	2714.99	98.3269	934.42	4873.54	2814.44	1836.77	230.927	4468.39	701.524	4237.96	121	-0.0156292	-1.77165	1.74039	32.3439	29.6531	35.0347	63.6216	59.4742	67.7691	59.522	54.8848	64.1591	54.6827	51.8798	57.4855		1249.11	2800.94	3135.79	4893.54	3879.43	1555.1	4035.64	4811.89	4620.73	13.3786	121	26.3615	23.8059	28.917	58.4694	54.4419	62.4969	81.2917	75.8205	86.7629	82.8651	74.9656
	3995.68	535.833	2652.41	3380.83	2359.18	1118.5	1924.86	1224.14	3298.08	2874.89	126	-0.0299324	-1.80072	1.74086	31.2851	28.5147	34.0555	62.1779	57.9208	66.435	58.0855	53.4973	62.6737	53.2955	50.4192	56.1717		313.935	3461.07	1670.88	97.0778	595.906	4393.52	2314.65	3916.72	4000.92	3476.86	126	25.8011	23.2278	28.3743	57.3227	53.1125	61.5328	79.577	74.0003	85.1538	81.2839	73.1924
	2586.31	427.069	1953.43	3267.26	2481.55	4975.84	21.6988	651.849	3899	3726.17	131	0.0972494	-1.61895	1.81345	30.3122	27.4999	33.1244	60.7933	56.44	65.1466	56.6695	52.1202	61.2189	51.9605	49.001	54.9199		1575.04	852.67	3647.25	4015.54	1066.84	4621.2	3381.58	1911.79	2639.09	2785.24	131	25.3363	22.6478	28.0249	56.1308	51.8205	60.4411	77.9058	72.2218	83.5898	79.6438	71.3267
	710.312	4001.62	1333.33	4073.39	3747.58	2315.72	1214.91	2620.53	664.798	930.343	136	0.0510573	-1.63908	1.74119	29.3505	26.4837	32.2173	59.4528	54.9763	63.9294	55.3155	50.7615	59.8694	50.6602	47.6079	53.7124		530.643	1935.32	3577.37	1219.8	3211.96	4089.09	79.9508	3416.01	3247.78	1083.31	136	24.7555	21.9015	27.6095	54.9575	50.5458	59.3692	76.193	70.3869	81.9991	77.9645	69.3915
	1042.33	2153.77	1230.57	1478.04	2167.58	286.856	3641.58	4194.52	4199.93	3778.57	141	-0.161399	-1.78827	1.46547	28.4699	25.5706	31.3693	58.1144	53.4713	62.7575	54.0313	49.4882	58.5745	49.427	46.26	52.5941		2627.16	1281.08	207.66	4458.28	3640.69	4510.55	2601.43	4543.1	1308.67	1170.16	141	24.3149	21.5564	27.0734	53.756	49.2056	58.3065	74.5013	68.6168	80.3858	76.3533	67.5726
	366.698	2065.24	4383.1	3959.09	2716.78	4977.75	284.578	1211.44	1281.74	2366.09	146	-0.104198	-1.89743	1.68903	27.6242	24.6568	30.5917	56.8584	52.0691	61.6478	52.8188	48.2179	57.4198	48.2489	44.9375	51.5603		2252.99	209.61	1390.37	2920.25	1083.58	517.233	2136.06	2936.44	3021.24	3876.87	146	23.8216	21.0733	26.5698	52.5635	47.9115	57.2155	72.8842	66.9127	78.8558	74.6773	65.6237
	660.559	3061.48	256.236	1596.69	486.057	378.974	3629.41	4894.2	439.381	4029.11	151	-0.216705	-2.00493	1.57152	26.8099	23.7113	29.9086	55.6426	50.7108	60.5744	51.6839	47.1116	56.2563	47.1285	43.6552	50.6019		2059.88	1420.32	4637.21	1896.17	3409.98	3706.01	273.318	2165.38	1486.17	2710.9	151	23.2603	20.5663	25.9542	51.4196	46.6741	56.1651	71.259	65.1874	77.3307	73.0745	63.7501
	3089.09	2630.24	3795.65	2864.61	2608.79	4650.81	85.9098	1329.21	2905.76	2234.84	156	-0.27409	-2.30192	1.75374	26.079	22.9447	29.2134	54.5057	49.4145	59.5969	50.6096	46.0147	55.2045	46.0617	42.4074	49.7161		3075.47	4918.05	1219.64	2267.96	4424.07	3899.65	1084.86	4611.08	596.487	4743.91	156	22.7178	19.8423	25.5934	50.3112	45.5358	55.0866	69.6798	63.5325	75.827	71.5316	62.0002
	3871.49	2975.87	1893.11	507.675	3274.16	1055.47	496.462	3861.5	1566.94	3353.42	161	-0.254797	-2.34652	1.83693	25.3567	22.1807	28.5328	53.3604	48.1408	58.5801	49.5621	44.9334	54.1909	45.0653	41.2292	48.9015		2277.64	4486.05	316.542	2544.31	1675.82	93.6136	2128.9	2904.47	2888.71	3776.42	161	22.1299	19.0814	25.1784	49.1732	44.3273	54.0192	68.1573	61.8956	74.419	70.035	60.296
	2082.48	2118.32	2143.17	2320.46	3230.7	3021.69	3691.22	2330.95	4192.91	3148.43	166	-0.458058	-2.73128	1.81516	24.6965	21.4509	27.942	52.3126	46.895	57.7301	48.5452	43.912	53.1785	44.0997	40.0529	48.1465		1812.02	1893.16	1135.57	484.87	3246.04	1094.63	2988.75	1313.18	1770	1010.66	166	21.6377	18.4991	24.7763	48.081	43.1552	53.0068	66.6595	60.2839	73.0352	68.5094	58.5824
	4233.08	2326.92	1860.58	4016.26	2165.89	4970.19	4535.87	153.554	4355.63	4961.89	171	-0.523488	-2.97274	1.92576	24.1416	20.8301	27.453	51.288	45.7141	56.8619	47.5845	42.9016	52.2674	43.1948	38.9414	47.4483		1639.31	3268.17	2986.69	2451.21	403.255	3778.91	453.824	4578.69	2305.22	3385.09	171	21.1948	18.0665	24.3232	47.045	42.081	52.0091	65.2062	58.6917	71.7206	67.0655	56.9592
	250.431	428.649	4093.89	1217.34	3431.58	4737.77	4337.3	4624.61	3794.69	2643.85	176	-0.603613	-3.02172	1.81449	23.5765	20.1404	27.0127	50.315	44.5842	56.0457	46.6657	41.8976	51.4337	42.3348	37.8947	46.775		3591.86	3279.6	1155.5	4509.41	4000.93	1144.05	1572.67	1549.93	1443.17	3457.84	176	20.6829	17.701	23.6649	46.0106	40.9736	51.0476	63.7839	57.1217	70.4461	65.6307	55.3787
	3900.41	30.1735	3500.29	1804.74	2429.8	2998.72	4373.49	471.129	3712.37	4353.41	181	-0.509129	-2.93986	1.9216	23.0299	19.5341	26.5257	49.3567	43.4678	55.2456	45.8443	41.0456	50.6429	41.4996	36.8606	46.1385		3162.42	3554.23	4449.84	1565.12	3782.95	2615	4047.63	907.596	4187.02	26.7977	181	20.1241	17.0905	23.1576	45.0225	39.9693	50.0758	62.3883	55.6131	69.1635	64.2586	53.8228
	837.616	3277.96	2709.17	1478.7	3479.35	1834.03	4803.67	1683.54	3929.18	3354.98	186	-0.44446	-2.90391	2.01499	22.5087	18.9329	26.0845	48.4486	42.428	54.4692	45.0549	40.1712	49.9385	40.713	35.8584	45.5677		3148.84	4271.42	1030.21	4547.11	3772.72	2642.05	1330.16	1647.13	2554.72	4243.94	186	19.726	16.4406	23.0114	44.0019	38.9491	49.0547	61.0491	54.1424	67.9558	62.9204	52.3157
	2691.25	393.776	800.742	2470.09	2047.96	3891.31	1510.6	2799.69	2835.54	4103.6	191	-0.533784	-2.76403	1.69646	21.9784	18.3541	25.6028	47.5716	41.4168	53.7264	44.2046	39.2755	49.1338	39.954	34.9045	45.0035		3501.26	4865.77	2995.7	176.823	3836.6	523.372	3525.76	4457.04	1701.54	4603.06	191	19.2834	16.0763	22.4904	43.051	37.9539	48.1482	59.7575	52.7582	66.7568	61.6273	50.8491
	1791.45	408.812	4074	3623.26	2950.68	2179.65	1585.22	1937.5	3987.83	3694.35	196	-0.606636	-2.73579	1.52252	21.4516	17.7009	25.2024	46.7221	40.4496	52.9946	43.4003	38.4477	48.3529	39.206	33.9851	44.4269		3681.56	965.876	2530.95	2436.55	3799.95	498.781	1519.03	2162.04	4544.37	3062.83	196	18.9206	15.6926	22.1485	42.1292	36.9752	47.2833	58.4647	51.3532	65.5761	60.3575	49.4277
	2568.86	1109.84	2982.15	3960.14	827.394	4347.23	129.947	1537.18	3720.84	1652.18	201	-0.637747	-2.79278	1.51728	20.9494	17.1431	24.7558	45.9104	39.5299	52.2909	42.5746	37.5565	47.5927	38.4756	33.1006	43.8506		3425.46	2644.31	4375.63	931.932	1107.74	102.622	4768.53	4009.99	1405.38	1710.08	201	18.4925	15.2754	21.7095	41.2242	36.0023	46.4462	57.1757	50.0223	64.3291	59.0903	48.058
	549.517	3671.88	3796.32	2099.72	4256.47	2326.81	2709	3586.91	3164.59	3035.4	206	-0.637702	-2.89784	1.62244	20.4555	16.5161	24.395	45.1197	38.6059	51.6335	41.7769	36.7376	46.8162	37.7877	32.256	43.3194		3632.22	4501.68	1501.98	2167.2	866.772	3233.82	28.7164	3625.78	2674.86	4365.87	206	18.1212	14.8355	21.4068	40.3568	35.0981	45.6155	55.9964	48.7235	63.2693	57.8349	46.7685
	327.057	2842.12	4753.42	2580.16	1461.65	898.491	3943.58	659.611	1659.14	2779.1	211	-0.575534	-2.90015	1.74908	19.9467	15.8895	24.0038	44.3174	37.6983	50.9365	40.9859	35.9012	46.0707	37.1026	31.4272	42.778		1384.65	1520.12	2090.17	4068.02	4628.58	1257.75	1395.11	1613.51	4138.1	3505.64	211	17.7241	14.365	21.0833	39.5097	34.2192	44.8002	54.8176	47.4078	62.2274	56.6358	45.4689
	4031.33	2819.31	1076.2	1824.02	141.398	2105.71	4104.96	929.509	4323.81	1405.21	216	-0.656765	-2.95965	1.64612	19.4371	15.2588	23.6154	43.5548	36.8084	50.3012	40.2163	35.105	45.3276	36.4419	30.6358	42.2481		853.184	4527.53	4955.26	3105.42	4661.06	3950.08	1511.32	489.698	1264.86	4547.02	216	17.2229	13.7519	20.6939	38.7171	33.4427	43.9915	53.6707	46.1903	61.151	55.3862	44.1826
	144.128	4878.46	4291.7	427.596	4532.62	2160.8	2848.84	2393.09	4500.54	1620.98	221	-0.71211	-3.02075	1.59653	18.9241	14.6071	23.2411	42.7849	35.9064	49.6634	39.494	34.3434	44.6446	35.7919	29.8595	41.7242		2177.44	3527.67	2354.63	364.463	4665.83	1088.43	4473.69	1093.79	751.784	2939.57	221	16.9304	13.362	20.4988	37.9097	32.5745	43.2449	52.5933	44.9556	60.2311	54.1396	42.8961
	2989.4	3732.61	893.777	3591.62	4819.5	164.047	2085.69	1983.2	3556.3	2598.84	226	-0.586422	-3.01864	1.8458	18.4372	13.9639	22.9105	42.0927	35.0916	49.0938	38.7161	33.518	43.9141	35.1582	29.1117	41.2046		1347.34	977.916	2230.48	2979.95	1081.68	2488.15	988.402	4574.21	1468.57	4231.49	226	16.5224	12.9367	20.1082	37.1507	31.7602	42.5411	51.5285	43.732	59.3251	53.0289	41.7037
	846.271	4685.92	109.614	183.719	1112.66	3613.21	4435.72	3208.05	426.725	1079.92	231	-0.600085	-3.04335	1.84318	17.9665	13.3585	22.5744	41.4469	34.302	48.5918	37.9947	32.7589	43.2304	34.5459	28.4164	40.6754		1209.72	2240.22	2141.92	1462.51	3944.91	634.436	90.9419	1930.45	3535.51	1565.46	231	16.2143	12.6588	19.7698	36.4013	30.9409	41.8617	50.4683	42.5507	58.3859	51.9307	40.6133
	3327.18	1264.06	4416.06	979.931	798.68	1822.09	603.31	1850.16	2594.46	1590.72	236	-0.678647	-3.14802	1.79073	17.496	12.6994	22.2926	40.8165	33.5493	48.0837	37.2321	31.8966	42.5676	33.945	27.732	40.158		1484.1	1592.85	1170.48	4848.06	4066.24	3594.26	2346.76	3532.81	3309.61	2843.54	236	15.8944	12.3523	19.4365	35.6513	30.1416	41.1609	49.4022	41.3558	57.4486	50.8255	39.4793
	276.631	2666.16	2071.44	3169.19	922.668	341.819	725.694	297.704	190.499	415.453	241	-0.686353	-3.26676	1.89406	17.0231	12.1215	21.9248	40.2228	32.8325	47.613	36.5273	31.0879	41.9667	33.3505	27.0388	39.6622		287.366	2588.78	1557.08	4929.89	1829.6	4852.87	1294.24	2089.35	4494.96	427.589	241	15.5779	12.0642	19.0916	34.9389	29.4144	40.4633	48.3603	40.1898	56.5308	49.7328	38.3813
	4056.9	4958.01	244.018	1012.18	935.416	3222.02	3410.39	4182	3112.26	40.7926	246	-0.747806	-3.29197	1.79636	16.5848	11.5934	21.5762	39.6824	32.2188	47.146	35.8327	30.3032	41.3621	32.7992	26.3944	39.2041		3573.73	2385.15	1099.75	1859.09	857.344	4216.07	721.59	4562.04	4387.22	848.203	246	15.2334	11.7308	18.7361	34.2736	28.6938	39.8535	47.3892	39.0744	55.7039	48.7535	37.3701
	3331.64	4235.22	1641.78	4747.7	1919.03	853.211	434.252	732.506	4960.86	4475.98	251	-0.755073	-3.41681	1.90667	16.1288	10.9916	21.2661	39.2058	31.6631	46.7485	35.165	29.4745	40.8556	32.2659	25.777	38.7549		656.21	1784.62	3335.19	898.661	681.245	287.567	2592.77	4224.7	3226.38	2335.72	251	15.0571	11.4068	18.7074	33.6436	28.0244	39.2628	46.4334	37.9913	54.8754	47.7792	36.3994
	2145.17	4871.75	2970.49	3993.6	597.87	3322.15	398.215	2153.31	670.233	1158.31	256	-0.568231	-3.08976	1.95329	15.7635	10.497	21.0299	38.7315	31.084	46.3791	34.5268	28.7261	40.3275	31.7454	25.1725	38.3183		1685.85	405.97	4102.05	189.034	728.219	3332.11	4331.01	2663.74	1197.76	453.088	256	14.7744	11.153	18.3959	33.0139	27.3726	38.6553	45.468	36.8588	54.0772	46.8812	35.5074
	314.763	3927.12	3910.02	321.696	302.343	84.8015	2605.66	2919.48	742.864	2402.45	261	-0.651824	-3.25419	1.95054	15.3719	9.99755	20.7462	38.2704	30.5301	46.0106	33.8365	27.8575	39.8155	31.229	24.5527	37.9053		3930.62	2324.94	2940.85	3567.36	1571.73	341.006	435.707	2210.8	2686.68	1794.3	261	14.5413	10.945	18.1377	32.3695	26.7	38.0389	44.5334	35.8235	53.2434	46.0436	34.6341
	3701.39	474.709	3430.04	1705.44	3588.66	3643.03	4212.2	2318.07	4044.86	1901.83	266	-0.584906	-3.16128	1.99147	14.9813	9.4941	20.4685	37.8325	29.9897	45.6752	33.1321	26.9753	39.2888	30.7212	23.9472	37.4953		1273.32	1157.14	1556.69	4563.84	1484.98	4178.49	4884.35	2981.46	3701.21	2097.47	266	14.3457	10.6586	18.0329	31.8059	26.077	37.5347	43.6363	34.843	52.4297	45.2211	33.7773
	1667.18	4167.16	1444.98	3254.49	1980	1055.11	1441.2	623.829	2081.05	3962.45	271	-0.559077	-3.11615	1.998	14.6902	9.11446	20.266	37.4532	29.5017	45.4047	32.5032	26.2412	38.7651	30.2376	23.3444	37.1308		1696.07	387.333	3092.54	865.203	2761.65	4785.98	4250.65	1463.84	522.145	2833.11	271	14.2158	10.4966	17.935	31.3023	25.5165	37.0881	42.7271	33.8011	51.6531	44.4431	32.9898
	1482.08	4456.82	1474.64	2992.71	2488.41	2145.58	1689.95	3762.65	4066.44	2828.75	276	-0.576469	-3.18768	2.03474	14.3861	8.72569	20.0465	37.1199	29.091	45.1489	31.9216	25.4615	38.3816	29.7845	22.7736	36.7954		1652.56	4386.44	4741.77	1396.16	4425.1	4985.79	1180.04	4840.54	3703.66	4162.19	276	14.0035	10.2846	17.7223	30.8186	25.0376	36.5997	41.8359	32.8073	50.8646	43.6836	32.1828
	3262.2	4251.32	1790.89	408.953	4217	3686.72	1389	4769.54	4407.78	4304.04	281	-0.599294	-3.36439	2.16581	14.1008	8.34104	19.8605	36.7804	28.6217	44.9392	31.3597	24.6687	38.0506	29.3477	22.1953	36.5001		1978.38	2072.3	1515.35	462.957	2678.97	2450.36	4452.67	1134.71	1973.98	75.9307	281	13.7397	9.90766	17.5718	30.3089	24.4631	36.1547	40.9736	31.8032	50.1441	43.0369	31.5395
	3264.54	3874.09	3055.19	1492.18	2496.63	2128.64	4143.33	3235.85	1474.85	1821.87	286	-0.819722	-3.63069	1.99124	13.8064	7.95147	19.6614	36.4335	28.1805	44.6865	30.8038	23.8538	37.7539	28.9265	21.6445	36.2085		3192.66	3637.48	2038.17	4014.08	2252.74	3904.86	2546.92	4224.62	4508.98	1526.61	286	13.4784	9.57667	17.3801	29.849	23.9346	35.7633	40.1613	30.8848	49.4377	42.3739	30.8506
	4682.78	944.798	2820.69	4461.62	615.126	1747.43	489.983	1548.88	3090.72	4119.57	291	-0.726154	-3.5092	2.05689	13.5293	7.5922	19.4664	36.1296	27.7685	44.4906	30.3303	23.2721	37.3884	28.5383	21.1264	35.9503		4964.08	3682.41	3367.35	4385.17	3687.91	2491.36	4849.29	2845.28	927.134	2817.05	291	13.31	9.27131	17.3486	29.4093	23.4332	35.3854	39.3147	29.8956	48.7338	41.7468	30.1964
	3111.92	2083.47	3340.7	1226.91	1441.36	2106.27	3158.68	375.361	476.664	4012.2	296	-0.674742	-3.46092	2.11143	13.2996	7.28818	19.311	35.839	27.3772	44.3009	29.8434	22.5869	37.0999	28.1564	20.6128	35.6999		369.731	3601.09	4909.08	3766.57	2733.14	3701.48	3580.66	3185.08	528.088	2678.26	296	13.1009	8.99903	17.2028	28.9763	22.9586	34.994	38.5117	28.9495	48.0738	41.1765	29.5102
	3225.8	3175.84	4929.22	3748.53	3258.45	4749.62	3109.02	1097.45	692.257	4213.85	301	-0.681055	-3.46466	2.10255	13.0874	7.02161	19.1531	35.5322	26.9201	44.1444	29.4523	22.0798	36.8248	27.7825	20.1019	35.4632		4407.36	3496.36	1810.51	4128.29	408.63	1964.65	1949.85	2742.95	4447.34	1586.56	301	12.7066	8.48328	16.93	28.5565	22.4739	34.6391	37.7321	28.0289	47.4353	40.6417	28.8685
	676.321	1182.63	3819.17	297.404	3648.92	4407.37	2657.07	2929.07	3173.31	98.2957	306	-0.757113	-3.5495	2.03527	12.853	6.71266	18.9933	35.2702	26.5177	44.0227	29.1002	21.5767	36.6237	27.4191	19.6053	35.2328		2645.93	912.264	2756.12	2376.22	1524.91	2197.84	2132.08	2913.08	948.772	4514.38	306	12.5156	8.20409	16.8271	28.1602	21.9357	34.3847	36.8829	27.025	46.7409	40.1645	28.2557
	3118.1	4311.14	3925.74	321.294	3559.42	3191.43	2930.58	1165.32	2066.9	4562	311	-0.725832	-3.70772	2.25605	12.636	6.42766	18.8444	34.9943	26.0884	43.9001	28.7233	21.0346	36.4121	27.0931	19.1674	35.0187		2782.59	3975.42	1230.33	2207.42	599.387	1059.04	1505.46	417.995	3728.51	1466.54	311	12.1622	7.91185	16.4126	27.796	21.4773	34.1147	36.1376	26.1764	46.0988	39.7189	27.68
	220.092	2133.07	1750.54	3765.3	3761.19	3706.88	3192.58	4508.35	1448.06	1807.3	316	-0.891512	-3.93765	2.15463	12.4229	6.13103	18.7147	34.6826	25.5734	43.7917	28.428	20.5822	36.2738	26.7697	18.7314	34.8081		3255.45	1073.57	3808.82	434.514	4425.69	888.73	1309.37	3711.69	816.112	2836.91	316	12.106	7.84868	16.3633	27.4695	21.0754	33.8637	35.3753	25.2769	45.4737	39.3898	27.2347
	3666.7	4221.93	3978.09	3207.27	2515.46	3401.14	1992.39	388.914	3067.95	1136.82	321	-0.867336	-3.89862	2.16395	12.2208	5.87294	18.5687	34.3514	25.0414	43.6613	28.1733	20.1584	36.1882	26.4414	18.293	34.5897		3918.53	3621.68	4411.36	850.723	496.432	422.621	1931.72	2894.12	4390.9	3079.21	321	12.1377	7.85527	16.4201	27.1601	20.6813	33.6389	34.654	24.3995	44.9084	39.0457	26.7772
	1415.12	1933.91	608.349	1843.67	3118.94	2852.26	291.157	3745.25	3804.12	3561.52	326	-0.843465	-3.98542	2.29849	12.0709	5.68481	18.457	34.058	24.5454	43.5706	27.9274	19.7349	36.12	26.146	17.9115	34.3804		29.6115	1228.02	4699.96	1898.08	3717.83	2589.25	1128.26	2708.08	2193.6	352.22	326	11.9021	7.63223	16.1719	26.8952	20.3115	33.4788	33.9375	23.5131	44.362	38.6948	26.303
	3478.31	4974.49	2907.65	2405.16	1459.61	2123.83	4486.36	4640.05	4655.81	1366.51	331	-0.90209	-4.25179	2.44761	11.9037	5.47619	18.3312	33.7468	23.9577	43.5359	27.6431	19.3237	35.9625	25.8381	17.5138	34.1624		3629.41	4904.49	4902.08	220.172	2922.09	2594.14	4793.81	3745.09	4616.37	4977.65	331	11.7445	7.33962	16.1495	26.6785	19.9844	33.3727	33.2676	22.7053	43.8299	38.4078	25.9047
	3581.77	2671.54	3445.56	362.892	1791.44	2145.92	1690.52	547.619	3763.26	2302.5	336	-1.06285	-4.61184	2.48615	11.6865	5.19994	18.1732	33.4932	23.4584	43.528	27.4334	18.9996	35.8673	25.5399	17.1218	33.958		1515.66	553.027	1123.67	520.542	2589.82	4833.68	2566.96	1675.73	582.752	4694.41	336	11.6971	7.39149	16.0028	26.4494	19.6796	33.2192	32.5736	21.8221	43.3251	38.1827	25.5347
	2835.04	2742.08	2737.21	4055.64	4724.54	1584.62	3243	4710.01	3385.45	897.515	341	-1.04755	-4.50815	2.41306	11.5298	4.98014	18.0795	33.2014	22.8719	43.5309	27.2063	18.6914	35.7213	25.2602	16.7505	33.77		892.474	2445.5	4484.72	3273.6	391.057	1783.64	3034.43	180.019	3256.21	869.212	341	11.6532	7.25252	16.0538	26.1808	19.3079	33.0537	31.9439	21.0472	42.8405	37.9168	25.1595
	659.8	1997.13	1983.92	205.237	2149.69	3846.14	2187.57	533.994	4717.88	1252.25	346	-1.13831	-4.60909	2.33247	11.3849	4.79883	17.9709	32.9193	22.3603	43.4784	26.9919	18.3645	35.6194	25.0071	16.4243	33.5899		421.952	1763.17	4802.09	2998.24	4593.06	2020.78	3438.78	894.264	1851.6	1495.77	346	11.4762	6.98371	15.9687	25.9522	19.0324	32.872	31.3277	20.2675	42.3879	37.6301	24.7896
	1657.52	1587.24	4035.42	2817.23	4654.79	2580.84	1085.27	1972.21	3112.92	1361.08	351	-1.19221	-4.74349	2.35908	11.2473	4.60852	17.886	32.6246	21.834	43.4151	26.7375	18.065	35.4099	24.7549	16.1025	33.4074		2111.69	2908.57	612.577	1829.54	114.483	3902.18	34.3981	3842.69	235.718	2840.67	351	11.3544	6.65464	16.0541	25.6835	18.6548	32.7123	30.7467	19.4641	42.0294	37.3469	24.4639
	3546.61	855.981	364.487	4352.66	4299.67	4530.81	2816.2	4501.56	4897.3	4.43127	356	-1.21875	-4.93027	2.49278	11.1023	4.3856	17.819	32.362	21.3243	43.3997	26.5338	17.8657	35.202	24.5133	15.7876	33.239		4084.76	4784.43	1008.54	4206.96	2686.86	2586.32	1133.21	4340.11	2368.5	3339.98	356	11.1244	6.31501	15.9338	25.4975	18.3877	32.6072	30.2065	18.7614	41.6517	37.1084	24.1532
	4597.3	650.19	3091.3	2022.66	2458.42	631.859	1539.34	1610.09	2476.83	2883.78	361	-1.26392	-5.10324	2.5754	10.9855	4.21643	17.7545	32.0825	20.8307	43.3342	26.2881	17.5851	34.9911	24.2836	15.5017	33.0656		1710.95	2220.57	1476.08	432.104	4389.19	804.441	3641.37	4889.32	592.471	3099.79	361	11.0412	6.21329	15.869	25.2833	18.1058	32.4608	29.6262	18.0581	41.1944	36.8489	23.8274
	3381.86	2939.15	17.8644	2735.21	499.302	2249.45	3675.76	788.159	2982.7	3358.63	366	-1.30843	-5.20344	2.58657	10.8344	4.00707	17.6617	31.79	20.284	43.296	26.0431	17.3307	34.7554	24.0582	15.2195	32.8968		4543.42	850.146	4574.8	1591.06	588.563	242.727	3480.69	846.058	582.889	428.063	366	10.9055	6.0283	15.7827	25.0965	17.8471	32.346	29.0659	17.3643	40.7675	36.6389	23.6253
	1571.84	1989.34	1430.09	3222.95	1287.04	1626.43	2267.61	4812.88	1277.49	823.378	371	-1.15418	-5.04859	2.74023	10.674	3.84168	17.5063	31.501	19.8365	43.1654	25.8061	17.0919	34.5202	23.8646	14.9727	32.7564		4959.07	447.902	3826.17	414.609	2036.07	4766.37	4986.5	3829.47	1489.06	1813.1	371	10.8581	5.87002	15.8463	24.9098	17.5469	32.2727	28.5105	16.6468	40.3741	36.365	23.2935
	3271.23	617.617	440.085	171.289	2875.98	40.8174	2462.11	643.676	792.379	4923.94	376	-1.23556	-5.24523	2.77412	10.5235	3.63698	17.41	31.2043	19.3448	43.0639	25.5997	16.9012	34.2982	23.6879	14.7343	32.6414		2879.22	241.017	31.0403	1904.85	4440.19	1794.09	4349.19	4668.7	289.266	629.435	376	10.7053	5.60751	15.8032	24.7419	17.3014	32.1825	27.9804	15.9259	40.0349	36.1128	22.9317
	3673.3	2713.67	1393.71	3873.19	2855.34	1369.66	3176.02	4609.46	378.685	58.3911	381	-1.19702	-5.35627	2.96224	10.3941	3.4062	17.3821	30.9249	18.8764	42.9735	25.364	16.6394	34.0886	23.5289	14.5215	32.5362		4588.71	3728.35	2624.93	3986.45	564.2	3355.12	3019.53	2039.73	2180.05	2045.84	381	10.6569	5.46324	15.8506	24.6057	17.0663	32.1452	27.4505	15.2634	39.6376	35.8545	22.5588
	3940.07	4551.53	3903.69	1542.27	433.293	282.711	2648.42	2929	4688.62	1426.83	386	-1.17255	-5.44083	3.09574	10.2336	3.16967	17.2974	30.6758	18.4914	42.8602	25.1214	16.3572	33.8856	23.3686	14.3046	32.4326		1373.98	3129.7	4550.52	3215.33	1084.86	451.741	1337.44	4095.61	851.786	4252.46	386	10.8315	5.57376	16.0893	24.3878	16.7624	32.0133	26.8833	14.5658	39.2007	35.5685	22.2237
	1510.99	2992.85	3899.17	340.913	515.255	2068.14	4983.53	4326.53	715.456	4745.39	391	-1.20483	-5.51911	3.10945	10.1365	3.02017	17.2528	30.4186	18.1032	42.734	24.8309	16.0698	33.592	23.2175	14.0883	32.3467		1076.2	4605.22	3166.01	2397.95	2303.36	3423.06	3734.05	4358.66	2898.99	1101.76	391	10.6457	5.30674	15.9846	24.2152	16.5382	31.8923	26.3114	13.8159	38.8069	35.3196	21.9599
	3189.49	4331.7	2083.99	3239.8	4926.54	449.579	2990.62	589.948	742.128	2386.08	396	-1.38239	-5.84315	3.07837	10.012	2.83052	17.1935	30.1702	17.7133	42.6271	24.5638	15.8084	33.3192	23.1029	13.9015	32.3043		544.996	2090.57	2114.67	1429.53	2140.72	2337.92	338.758	2844.56	1770.51	1007.69	396	10.5475	5.22682	15.8682	24.0797	16.2908	31.8686	25.8244	13.1672	38.4815	35.0316	21.6017
	1248.32	3522.8	1343.72	545.095	4189.87	4905.59	1632.31	2960.31	1049.39	1678.56	401	-1.44526	-5.98939	3.09886	9.90524	2.65037	17.1601	29.8995	17.3248	42.4742	24.3072	15.5648	33.0495	22.9964	13.7191	32.2736		4294.8	3411.18	1818.45	4914.6	1994	1954.49	1400.43	1615.99	1496.32	2684.89	401	10.5427	5.22322	15.8621	23.9253	16.106	31.7446	25.3325	12.519	38.1461	34.719	21.2112
	3704.71	3836.27	3452.14	1008.68	2184.31	3835.35	802.721	2421.14	3789.48	1954.25	406	-1.63028	-6.22866	2.9681	9.78004	2.44513	17.115	29.6375	16.9222	42.3527	24.0732	15.3292	32.8172	22.8974	13.55	32.2447		3666.46	2031.73	1000.31	4201.02	4577.42	1978.29	2572.96	661.313	3040.68	79.4966	406	10.3646	5.05959	15.6696	23.7792	15.9002	31.6583	24.8787	11.8843	37.8731	34.4167	20.8152
	2885.09	1316.55	3352.01	4836.16	4044.19	1086.97	4845.09	167.905	3690.96	1322.05	411	-1.59951	-6.19	2.99097	9.63422	2.19667	17.0718	29.4317	16.531	42.3323	23.8795	15.1359	32.6232	22.8106	13.369	32.2522		2758.53	2378.7	4755.54	3982.17	3208.32	3648.26	3988.36	4750.18	4922.41	193.124	411	10.3902	5.03709	15.7432	23.6387	15.7058	31.5716	24.404	11.2372	37.5708	34.1174	20.4302
	2496.4	4555.73	2714.04	2105.4	2381.04	1621.12	4732.26	496.087	2050.37	4571.46	416	-1.57881	-6.2744	3.11678	9.51554	2.02025	17.0108	29.1912	16.0658	42.3167	23.5927	14.8504	32.335	22.7433	13.2004	32.2861		232.358	1579.55	4858.01	3937.53	1303	944.95	482.451	2247.27	1989.97	1231.02	416	10.3395	5.01459	15.6644	23.4546	15.3909	31.5184	23.8795	10.572	37.187	33.811	20.0737
	3323.22	3663.99	2197.04	2901.5	4930.99	1584.01	3188.9	4994.39	1539.36	2698.69	421	-1.61582	-6.3833	3.15165	9.4188	1.84397	16.9936	28.9311	15.6249	42.2373	23.3587	14.6021	32.1152	22.6888	13.0259	32.3517		4551.22	3204.05	4875.99	2759	870.913	4525.71	3574.52	4689.9	1122.76	4353.18	421	10.2412	4.82536	15.657	23.164	14.9866	31.3414	23.4291	9.99101	36.8672	33.5114	19.6695
	3971.03	3978.37	72.0814	3334.11	3351.31	2340.44	2625.67	1481.34	3785.7	2571.53	426	-1.63555	-6.51176	3.24066	9.34452	1.66465	17.0244	28.6618	15.0736	42.2501	23.1023	14.3347	31.87	22.6488	12.8655	32.4321		4442.73	366.663	430.492	811.284	4923.53	3830.94	2458.03	4236.59	3181.78	2290.32	426	10.0677	4.58409	15.5513	22.9184	14.6461	31.1907	22.9699	9.3964	36.5434	33.2047	19.2739
	342.905	4642.05	3108.27	2634	4199.17	4914.88	740.841	1673.53	3784.02	2651.98	431	-1.59496	-6.65416	3.46424	9.27059	1.45523	17.086	28.4037	14.5777	42.2296	22.8791	14.0947	31.6634	22.6226	12.6851	32.5602		2852.55	4117.93	122.219	768.629	1363.94	1625.08	1527.38	2004.04	4967.47	1335.97	431	9.88276	4.25828	15.5073	22.7188	14.4076	31.03	22.5316	8.82028	36.243	32.9441	18.9043
	1093.11	4095.69	2267.74	1866.99	1182.64	1212.19	3313.39	2192.09	1443.55	3193.92	436	-1.56088	-6.79597	3.6742	9.22994	1.31878	17.1411	28.1216	13.9819	42.2614	22.6744	13.8259	31.523	22.5881	12.5309	32.6453		3584.31	4899.7	1072.58	1904.86	2206.65	4646.34	1991.78	2056.47	4722.37	1889.65	436	9.77006	4.0088	15.5313	22.4904	14.1344	30.8463	22.0158	8.16334	35.8682	32.6588	18.4753
	3.47825	3967.43	2744.56	379.197	4468.96	3158.4	2190.2	2134.79	3910.47	4424.26	441	-1.66322	-6.93253	3.60608	9.20038	1.23988	17.1609	27.8688	13.4842	42.2533	22.4342	13.533	31.3355	22.5797	12.3791	32.7803		776.084	4575.04	4566.78	3182.32	4087.78	2840.14	605.324	2222.31	4304.31	4672.66	441	9.82311	4.02232	15.6239	22.105	13.681	30.529	21.5212	7.49457	35.5478	32.3849	18.1225
	222.469	694.711	1208.97	4628.84	149.056	4931.73	3645.01	4745.15	4905.55	3214.63	446	-1.62356	-6.99035	3.74322	9.17152	1.10396	17.2391	27.6334	12.9979	42.2689	22.1969	13.2259	31.1678	22.5518	12.2091	32.8945		2183.3	3113.53	2175.36	3101.81	1134.17	4601.33	2882.36	3756.49	2069.18	518.488	446	9.60505	3.79717	15.4129	21.8498	13.4007	30.2989	21.0689	6.86289	35.2749	32.0794	17.7254
	2628.01	1357.88	4585.76	1769.37	4456.07	2981.35	4803.89	1903.02	2616.88	2996.73	451	-1.65526	-7.1558	3.84528	9.16446	0.951548	17.3774	27.3709	12.4948	42.2471	21.985	12.9746	30.9954	22.5317	12.0281	33.0354		4740.7	4578.96	3998.62	2853.45	2666.26	1203.76	265.406	4819.23	1633.09	113.221	451	9.42344	3.57742	15.2695	21.5553	13.0574	30.0532	20.551	6.24748	34.8545	31.7827	17.3597
	1491.73	4452.82	3849.62	2433.41	2804.72	321.71	359.826	4777	2531.2	2918.67	456	-1.70802	-7.33384	3.9178	9.19885	0.872522	17.5252	27.1128	12.034	42.1916	21.7531	12.6021	30.904	22.5175	11.8669	33.1681		1471.2	4221.08	1222.47	378.152	4853.89	4309.38	4432.47	3493.92	3475.62	2791.33	456	9.34506	3.43187	15.2583	21.2659	12.6784	29.8534	20.0183	5.52434	34.5122	31.4139	16.921
	1565.69	2716.07	724.963	363.407	2197.82	3826.76	3630.05	4081.95	594.937	1838.08	461	-1.59998	-7.43252	4.23256	9.22572	0.777271	17.6742	26.8281	11.5108	42.1455	21.5296	12.1889	30.8703	22.49	11.6824	33.2975		1233.62	2596.99	1792.31	709.133	3361.01	740.688	4655.36	1811.46	578.412	4722.13	461	9.23509	3.30865	15.1615	20.8316	12.2135	29.4498	19.5171	4.88267	34.1515	31.0941	16.5614
	4456	1138.91	2685.99	4.76829	1001.64	1968.67	4587.8	4368.45	1594.33	3040.33	466	-1.62122	-7.64845	4.406	9.23815	0.635156	17.8411	26.5689	11.0364	42.1015	21.2781	11.7625	30.7936	22.4717	11.5117	33.4317		1265.5	1481.35	1754.6	3122.52	4190.01	3558.05	3163.23	3535.51	359.429	1311.45	466	9.18933	3.16042	15.2182	20.5006	11.7227	29.2784	19.0712	4.32932	33.8131	30.7222	16.0693
	1630.03	784.791	4972.46	4762.58	4002.6	3691.82	26.1953	2507.91	2842.95	4528.13	471	-1.49699	-7.57192	4.57794	9.24562	0.544346	17.9469	26.2751	10.5417	42.0084	21.1004	11.4143	30.7865	22.4431	11.3354	33.5507		590.466	4233.5	981.206	3415.1	1660.16	4402.33	4390.65	3624.66	4955.35	464.075	471	9.0659	3.04501	15.0868	20.1005	11.2279	28.9731	18.5932	3.74781	33.4386	30.3843	15.6345
	1275.2	1577.98	2015.24	747.277	289.845	1.12881	2341.98	4733.65	2027.55	4374.82	476	-1.52495	-7.72197	4.67208	9.24118	0.431724	18.0506	25.9712	10.0644	41.878	20.8498	10.9967	30.7029	22.4113	11.1413	33.6813		3595.28	4899.72	2980.76	2423.26	1237.71	1158.37	4956.68	4066.42	4395.22	412.281	476	9.00994	2.94309	15.0768	19.6494	10.6432	28.6556	18.0387	3.04075	33.0366	30.0292	15.2244
	2282.93	2665.43	4962.94	2436.47	518.64	898.017	2857.92	809.3	4800.15	4103.43	481	-1.47633	-7.78901	4.83635	9.25458	0.349066	18.1601	25.6637	9.58672	41.7407	20.5868	10.5005	30.6732	22.3591	10.9363	33.782		3236.95	1052.75	2645.15	960.274	917.621	2810.67	1537.33	1852.24	2162.62	3647.34	481	8.89979	2.72281	15.0768	19.3257	10.1956	28.4558	17.5558	2.42454	32.6871	29.768	14.8463
	131.2	1970.39	1798.76	504.396	3595.08	2645.24	1491.63	3858.95	1365.57	4565.06	486	-1.45123	-7.84159	4.93913	9.25044	0.214561	18.2863	25.3528	9.19314	41.5124	20.3561	10.047	30.6653	22.2996	10.706	33.8932		1379.2	271.895	4975.42	1251.69	310.853	1318.47	3813.51	463.584	2701.42	2341.02	486	8.78376	2.53487	15.0327	18.899	9.64988	28.1482	17.0283	1.72551	32.3311	29.4646	14.4442
	673.929	2367.89	2779.74	1905.39	2825.87	1166.3	4961.42	645.115	4012.42	4444.39	491	-1.27874	-7.73356	5.17608	9.25165	0.112666	18.3906	25.0241	8.72762	41.3205	20.056	9.53897	30.5729	22.2451	10.5073	33.9828		103.192	749.554	1539.33	1169.5	1323.94	2839.53	1510.52	2212.51	3272.81	836.861	491	8.80064	2.49146	15.1098	18.4669	9.07357	27.8602	16.5534	1.11607	31.9907	29.1924	14.0942
	2663.46	533.408	1975.64	1522.73	2032.92	3773.6	4199.02	701.125	1704.43	1984.31	496	-1.36727	-7.95842	5.22388	9.29837	0.0103731	18.5864	24.6772	8.23146	41.1229	19.7663	8.98478	30.5477	22.1959	10.3124	34.0794		764.829	2175.91	3802.61	2647.09	869.893	4535.05	970.018	2487.98	3291.92	2408.9	496	8.57623	2.27145	14.881	18.1226	8.62198	27.6231	16.1004	0.4936	31.7072	28.902	13.7039
	3024.28	3985.85	4035.95	3639.72	4732.84	4447.88	3140.08	1165.32	4437.83	1315.94	501	-1.22486	-7.91921	5.46949	9.30443	-0.0852204	18.6941	24.3584	7.78006	40.9368	19.4723	8.42916	30.5155	22.1412	10.1277	34.1546		2966.94	1505.94	3901.96	2089.78	4962.58	4164.7	1053.46	4647.59	2972.66	2109.32	501	8.57596	2.16719	14.9847	17.7565	8.16057	27.3525	15.6732	-0.0576433	31.404	28.5937	13.2893
	264.372	2727.91	2131.32	1414.59	144.929	2575.97	2845.95	81.0959	3274.21	2167.66	506	-1.2386	-7.84422	5.36701	9.30934	-0.191819	18.8105	24.0998	7.37217	40.8274	19.1549	7.82571	30.4842	22.093	9.94528	34.2408		571.533	455.679	490.576	4403.46	79.1595	41.896	1759.7	1933.98	1052.14	2663.91	506	8.49654	1.91743	15.0757	17.4298	7.81091	27.0486	15.1976	-0.600372	30.9955	28.3399	12.8918
	515.4	2220.29	3925.4	4440.29	3391.89	358.539	2753.23	4583.67	4432.54	230.164	511	-1.26788	-7.88472	5.34896	9.36184	-0.296814	19.0205	23.787	6.92345	40.6506	18.7769	7.17677	30.377	22.0444	9.77459	34.3141		66.3898	1121.54	2094.32	3270.21	234.856	3457.51	631.89	1836.27	4985.48	2620.01	511	8.46054	1.73719	15.1839	17.1133	7.43557	26.791	14.6953	-1.19335	30.5839	28.0709	12.5848
	4765.89	1163.03	3301.47	3692.38	481.184	349.301	1107.31	1102.26	3795.96	2049.61	516	-1.31842	-7.92159	5.28474	9.38913	-0.425211	19.2035	23.4926	6.46654	40.5186	18.4325	6.5132	30.3519	22.0088	9.61881	34.3989		538.347	4254.44	1725.24	2738.59	1340.11	1153.2	3016.25	2054.53	4402.53	1639.49	516	8.46212	1.60211	15.3221	16.8044	7.07914	26.5296	14.209	-1.76159	30.1796	27.7935	12.2148
	3370.19	752.909	381.874	1892.36	4004.65	4742.39	3299.1	3661.43	1045.26	917.641	521	-1.38612	-8.04247	5.27023	9.39864	-0.510995	19.3083	23.1812	6.00033	40.3621	18.1307	5.97881	30.2825	21.9794	9.46489	34.4939		2095.47	2314.21	1588.94	2727.21	3101.52	3889.26	4687.57	995.933	1803.03	1574.59	521	8.49625	1.48338	15.5091	16.6314	6.85578	26.407	13.7363	-2.30595	29.7786	27.5215	11.8048
	1939	2487.59	3154.75	515.494	2023.19	4253.34	3344.83	3220.18	1001.89	2025.61	526	-1.36641	-8.06782	5.335	9.39165	-0.679273	19.4626	22.9426	5.55813	40.3271	17.8681	5.45915	30.277	21.9656	9.3223	34.609		2742.84	868.269	1962.33	1060.6	861.262	3829.53	336.82	4061.95	1550.92	845.019	526	8.6037	1.43665	15.7708	16.4256	6.56735	26.2839	13.3141	-2.81558	29.4437	27.33	11.4779
	2660.32	1098.06	2175.16	1122.12	3160.91	3873.35	3111.68	2619.1	1297.78	1135.7	531	-1.45692	-8.28244	5.3686	9.41482	-0.807612	19.6373	22.6757	5.15986	40.1916	17.598	4.94304	30.2529	21.9602	9.19625	34.7242		323.966	3450.86	567.287	4256.92	3805.48	2541.12	3220.3	3641.03	2260.4	3762.13	531	8.67824	1.46863	15.8878	16.2567	6.35043	26.1629	12.8576	-3.39706	29.1123	27.2231	11.2944
	2165	3796.61	3660.14	3310.83	1286.59	4561.53	1665.28	4206.4	1462.36	1397.02	536	-1.46203	-8.48747	5.56341	9.45685	-0.90949	19.8232	22.3803	4.68996	40.0707	17.3622	4.43371	30.2906	21.9683	9.08122	34.8554		2017.79	1100.43	3037.81	3169.25	323.092	1347.16	4400.59	215.605	1537.91	1190.5	536	8.68919	1.27697	16.1014	16.0541	6.12265	25.9856	12.4993	-3.80739	28.8059	27.0645	10.9766
	906.941	4884.84	1276.14	1587.35	4614.8	222.871	2475.59	4076.82	3362.22	903.834	541	-1.44686	-8.56268	5.66897	9.49901	-1.01531	20.0133	22.163	4.31775	40.0081	17.1027	3.97863	30.2268	21.9677	8.96339	34.972		4402.41	1235.98	4865.95	2927.86	854.211	4906.02	1081.68	2468.5	677.741	1866.47	541	8.88368	1.56563	16.2017	15.9009	5.92477	25.877	12.0201	-4.40726	28.4475	26.86	10.6585
	3389.87	4959.32	2307.1	4801.54	4058.46	1234.87	884.592	3966.57	2293.4	3239.17	546	-1.44129	-8.72303	5.84044	9.5212	-1.1697	20.2121	21.9295	3.94319	39.9157	16.8599	3.51106	30.2087	21.9783	8.84886	35.1077		4129.93	386.788	625.145	1140.28	4122.05	4827.95	3173.72	4901.48	4567.56	756.261	546	8.98505	1.56561	16.4045	15.7265	5.73409	25.719	11.6884	-4.8637	28.2404	26.7107	10.4538
	579.318	4749.4	4696.84	56.9696	1337.35	2563.24	3623.97	3527.84	3178.19	4334.88	551	-1.43997	-8.85534	5.9754	9.54565	-1.34073	20.432	21.7326	3.61087	39.8543	16.5933	3.03744	30.1491	22.0253	8.77666	35.2739		152.894	4752.12	1702.31	2239.07	1022.01	3819.18	1114.99	611.377	1512.59	2662.17	551	9.00767	1.53575	16.4796	15.6001	5.67896	25.5213	11.3449	-5.35124	28.0411	26.5114	10.1773
	4778.77	1918.6	647.82	4796.93	95.8798	4446.25	4333.55	2442.78	335.778	974.502	556	-1.49008	-8.91337	5.93321	9.56249	-1.44986	20.5748	21.4488	3.12663	39.7711	16.3807	2.5903	30.171	22.0761	8.70228	35.4498		367.731	2458.03	96.2263	8.71194	3389.28	790.456	1970.07	1987.6	2661.66	1783.55	556	8.93816	1.23431	16.642	15.5	5.60912	25.3909	10.9613	-5.92509	27.8477	26.3734	9.90722
	3223.46	1464.82	2029.25	858.475	3181.56	3926.78	323.596	1235.34	4766.71	4206.05	561	-1.52558	-9.07128	6.02012	9.61055	-1.5495	20.7706	21.1871	2.69103	39.6832	16.205	2.20929	30.2008	22.1372	8.63417	35.6403		3781.36	2572.55	3434.76	886.044	3741.72	1467.27	3679.56	3151.58	3136.18	3749.7	561	9.09899	1.30593	16.8921	15.3599	5.51435	25.2055	10.6222	-6.51047	27.7548	26.1969	9.54812
	2196.41	3072.77	136.781	3918.54	146.812	4945.22	3091.09	2643.37	3882.13	3746.12	566	-1.56737	-9.24581	6.11106	9.62414	-1.71329	20.9616	20.9693	2.33406	39.6046	15.9913	1.83382	30.1487	22.1845	8.55755	35.8114		1465.5	2118.89	460.221	4594.3	440.486	4548.73	858.305	3119.42	1824.31	688.188	566	9.11198	1.14243	17.0815	15.2096	5.30987	25.1094	10.3245	-7.03294	27.6819	26.0063	9.25187
	2348.48	261.64	21.7956	868.334	4110.22	4661.02	4874.96	4797.01	3232.67	4781.61	571	-1.56825	-9.39108	6.25457	9.62602	-1.80821	21.0602	20.7712	2.04687	39.4955	15.9048	1.57102	30.2386	22.2706	8.51778	36.0233		4602.5	1529.47	3068.61	369.482	386.675	1721.54	3569.54	4801.86	1622.98	4605.1	571	9.16339	1.16346	17.1633	15.0582	5.09227	25.0242	10.0367	-7.52135	27.5947	25.834	8.92681
	2562.9	233.507	1528.51	2306.27	2526.13	2212.74	1582.6	3839.06	713.289	4216.87	576	-1.52465	-9.40315	6.35386	9.63221	-1.88893	21.1533	20.4896	1.61442	39.3649	15.7372	1.23508	30.2394	22.3485	8.51779	36.1791		1509	2259.83	2802.24	4404.4	516.522	1892.3	359.112	3840.52	645.219	144.499	576	9.22034	0.985256	17.4554	14.925	4.91157	24.9385	9.746	-8.09363	27.5856	25.6166	8.58038
	3546	582.361	2122.43	3808.78	1588.37	2307.88	3964.18	2189.01	4587.02	578.271	581	-1.64942	-9.63434	6.33549	9.64694	-2.01319	21.3071	20.3185	1.28734	39.3497	15.6105	0.965571	30.2554	22.4238	8.48906	36.3586		3761.18	1466.34	2364.42	4264.48	4611.82	4344.03	4681.99	3623.54	1677.09	4938.43	581	9.19365	0.789894	17.5974	14.7176	4.70832	24.727	9.47065	-8.62562	27.5669	25.4038	8.29701
	3348.99	3200.13	2496.23	4102.39	1722.33	1986.53	991.257	1968.5	362.158	13.8937	586	-1.58954	-9.70539	6.52632	9.61539	-2.09558	21.3264	20.0844	0.916509	39.2524	15.4409	0.580361	30.3014	22.5237	8.48499	36.5625		1808.75	291.818	2064.76	4041.31	803.544	3251.03	2093.42	1436.86	1983.7	1124.99	586	9.17291	0.558362	17.7874	14.6068	4.60336	24.6103	9.26977	-9.10951	27.649	25.2623	8.04383
	3845.33	2494.71	506.828	909.903	4627.75	4948.68	3480.09	3837.55	4778.15	1274.81	591	-1.45817	-9.59579	6.67945	9.58054	-2.20176	21.3628	19.8709	0.583564	39.1582	15.3117	0.28329	30.3401	22.5823	8.4556	36.7091		396.808	4461.13	3106.25	195.163	526.873	1064.18	2246.59	3758.28	580.946	1098.57	591	9.22499	0.484398	17.9656	14.4685	4.44494	24.4921	9.00936	-9.61048	27.6292	25.0876	7.82694
	982.113	1990.24	1628.59	540.493	664.877	2403.27	2721.41	4824.08	1356.38	4160.33	596	-1.36989	-9.65311	6.91334	9.55694	-2.29796	21.4118	19.6449	0.188568	39.1013	15.0948	-0.114064	30.3036	22.6513	8.44214	36.8605		101.41	2225.65	17.4821	3550.22	2629.23	2535.12	4268.64	1332.35	207.955	4452.62	596	9.22406	0.355206	18.0929	14.3964	4.37328	24.4195	8.81158	-10.0165	27.6397	24.9615	7.59313
	1174.77	4746.62	4847.16	4248.89	2441.92	3518.16	1099.55	1963.15	3514.65	4503.09	601	-1.30047	-9.73026	7.12932	9.5665	-2.39263	21.5256	19.409	-0.203926	39.0219	14.9009	-0.48825	30.2901	22.6969	8.40998	36.9839		2002.52	480.056	4187.81	467.35	209.613	2771.35	3011.76	2017.96	358.183	1348.84	601	9.1967	0.26425	18.1292	14.3001	4.18905	24.4112	8.55297	-10.5516	27.6575	24.9178	7.37687
	1545.23	2831.3	172.837	1256.85	1606.24	145.382	2564.89	2613.99	2936.83	2658.32	606	-1.37071	-9.90188	7.16047	9.5286	-2.51142	21.5686	19.1706	-0.587598	38.9288	14.7389	-0.83702	30.3149	22.7456	8.39836	37.0929		4652.76	196.775	4906.82	2770.66	591.802	300.775	3477.36	4876.4	4893.06	3671.76	606	9.43801	0.29746	18.5786	14.2245	4.13928	24.3098	8.32968	-11.0197	27.6791	24.842	7.17231
	4503.83	2358.4	2985.68	4070.1	3949.76	4801.48	2045.95	3167	1060.19	2350.72	611	-1.42123	-10.0202	7.17776	9.51191	-2.60239	21.6262	18.9351	-0.993724	38.8639	14.5747	-1.25443	30.4038	22.7622	8.36998	37.1545		4648.33	3850.25	2667.6	3918.49	3787.12	4429.47	3859.97	2487	467.324	3381.02	611	9.48721	0.246103	18.7283	14.1919	4.07175	24.312	8.16303	-11.3623	27.6884	24.7304	6.8802
	1635.2	4821.42	937.741	4434.42	3344.29	709.831	4738.82	4461.54	1584.14	1967.6	616	-1.3576	-10.0371	7.32194	9.45389	-2.72775	21.6355	18.6645	-1.44189	38.7709	14.4204	-1.54349	30.3842	22.795	8.33791	37.2522		903.339	3427.4	853.068	4451.05	2783.12	4606.52	4924.09	185.235	831.013	3773.07	616	9.44076	0.0218788	18.8596	14.1304	3.97392	24.2869	8.00238	-11.8376	27.8424	24.5964	6.56181
	3060.27	2781.69	4197.87	435.643	2858.74	4650.84	1203.52	4346.07	2240.07	4839.99	621	-1.35473	-10.0749	7.3654	9.40717	-2.89425	21.7086	18.3844	-1.93895	38.7078	14.2263	-2.00088	30.4534	22.8034	8.29883	37.3079		3117.86	4564.06	4883.24	3849.31	4150.69	4845.25	3476.14	734.524	2126.47	2968.63	621	9.62742	0.0558548	19.199	14.1613	3.94746	24.3751	7.86799	-12.1731	27.909	24.4767	6.21655
	1519.7	1619.05	4869.57	141.946	4447.89	1129.26	477.74	4563.37	2186.62	2943.29	626	-1.30691	-10.1305	7.5167	9.40053	-2.98208	21.7831	18.1037	-2.43289	38.6403	14.063	-2.32996	30.456	22.8283	8.27342	37.3832		3326.79	2316.54	1856.9	4890.41	85.2554	3820.67	2053.32	1449.56	3994.95	3009.36	626	9.72574	-0.0615666	19.513	14.1917	3.91227	24.4712	7.72749	-12.4847	27.9396	24.4182	5.9641
	2229.08	3809.01	4666.19	1879.65	2001.32	1052.15	1859.49	522.784	649.078	4221.87	631	-1.22766	-10.0892	7.63393	9.36601	-3.07173	21.8038	17.8477	-2.86297	38.5583	13.8461	-2.72273	30.415	22.8325	8.24107	37.4239		1966.12	2047.76	2622.59	953.142	3911.62	2960.17	1490.8	2420.19	3647.1	4437.01	631	9.68249	-0.183533	19.5485	14.2499	3.84794	24.6519	7.57503	-12.8622	28.0122	24.2997	5.65243
	415.792	1279.31	2006.67	1073.24	4577.06	1557.17	4504.01	556.269	4681.28	4335.75	636	-1.26719	-10.2333	7.69897	9.32477	-3.1862	21.8357	17.6746	-3.20119	38.5505	13.7241	-3.02019	30.4685	22.8639	8.23052	37.4973		2500.33	3195.03	4655.61	1347.16	3625.94	4479.9	1366.85	4166.14	2300.24	410.294	636	9.58799	-0.571579	19.7476	14.247	3.78287	24.7112	7.46366	-13.1426	28.0699	24.1296	5.30655
	1927.57	3865.45	3850.83	515.785	3866.64	2994.03	2353.63	4749.81	4920.57	621.624	641	-1.15141	-10.2601	7.95728	9.28173	-3.33635	21.8998	17.4361	-3.5985	38.4706	13.5062	-3.48598	30.4984	22.8711	8.18194	37.5603		4901.14	1902.62	123.553	53.4579	3491.96	3842.33	1162.74	4820.62	2508.7	2213.34	641	9.48554	-0.821054	19.7921	14.1923	3.71291	24.6717	7.33093	-13.4765	28.1383	24.0122	4.96027
	3449.92	1024.59	672.691	3867.87	952.459	4304.27	3679.66	4256.55	4533.68	187.582	646	-1.18362	-10.3404	7.97316	9.25818	-3.47118	21.9875	17.1916	-4.01474	38.3978	13.2921	-3.85757	30.4417	22.8618	8.12687	37.5968		1385.25	3111.83	3875.8	2705.66	3427.3	896.063	4835.81	4755.83	3696.18	3842.37	646	9.42395	-1.10548	19.9534	14.0711	3.49708	24.6451	7.28529	-13.7005	28.271	23.8569	4.54426
	1421.22	4870.3	1600.11	2493.34	325.221	3829.18	3299.09	3701.17	1751.56	412.359	651	-1.20008	-10.5109	8.11073	9.20752	-3.61284	22.0279	16.9665	-4.39229	38.3253	13.1361	-4.1371	30.4092	22.8512	8.05635	37.646		2933.76	3542.05	109.254	30.96	1454.12	571.649	1585.91	1550.16	3578.35	4458.08	651	9.45374	-1.33918	20.2467	14.0413	3.39143	24.6912	7.21186	-13.948	28.3717	23.5676	4.0362
	663.846	1139.62	4766.36	2711.1	4802.44	3072.73	747.231	732.411	1912	2076.21	656	-1.11163	-10.4164	8.19313	9.16624	-3.76299	22.0955	16.7624	-4.80555	38.3303	12.976	-4.43539	30.3873	22.8345	7.99911	37.6699		3570.37	4521.88	4410.4	3885.84	759.5	4098.51	1987.19	66.7301	502.446	2220.78	656	9.63709	-1.41837	20.6926	13.9328	3.20279	24.6629	7.07863	-14.268	28.4253	23.4129	3.69393
	4059.01	1890.86	1262.46	2639.68	4473.21	1776.37	2666.6	2961.99	655.957	3068.51	661	-1.1458	-10.4358	8.14422	9.14099	-3.86762	22.1496	16.553	-5.19855	38.3046	12.7721	-4.7905	30.3346	22.8155	7.90978	37.7212		3862.96	3358.01	1628.31	4637.35	585.827	4244.5	4652.04	4284.91	2579.88	2453.99	661	9.70763	-1.64278	21.058	13.8616	3.0828	24.6404	6.98568	-14.523	28.4943	23.1374	3.23694
	526.111	42.293	4827.47	2473.17	3771.22	1106.63	2257.24	2286.58	55.2141	1888.59	666	-1.06854	-10.503	8.3659	9.17305	-3.90618	22.2523	16.3387	-5.7059	38.3834	12.6316	-5.02559	30.2888	22.7742	7.84193	37.7065		1747.4	2790.49	4375.43	3463.86	3172.25	2299.49	3486.48	224.446	1573.25	2702.92	666	9.79731	-1.72342	21.318	13.6933	2.8087	24.5779	6.88332	-14.7667	28.5333	22.9015	2.79882
	4040.68	1209.94	2207.38	739.871	1235.52	3514.37	3946.06	2560.73	2220.76	1928.14	671	-1.10599	-10.5796	8.3676	9.13359	-4.04738	22.3146	16.137	-6.21427	38.4882	12.4396	-5.29852	30.1777	22.7732	7.78392	37.7625		1548.13	1557.54	1181.13	961.41	3878.15	3033.86	4916.83	3953.11	2062.98	837.688	671	9.75931	-1.99222	21.5108	13.5267	2.61866	24.4347	6.76956	-15.1074	28.6465	22.6956	2.41832
	4379.42	431.744	2043.45	2006.81	880.382	3204.48	4848.85	2028.67	1944.7	1800.73	676	-1.11203	-10.6737	8.44962	9.12239	-4.15006	22.3949	16.0174	-6.6435	38.6783	12.291	-5.52633	30.1084	22.7498	7.73101	37.7686		4165.64	4902.52	618.357	4189.16	861.582	699.448	74.1793	703.375	1565.65	294.298	676	9.68407	-2.18037	21.5485	13.3534	2.36785	24.3389	6.66361	-15.3839	28.7111	22.3982	1.81396
	1120.45	670.962	4130.99	666.446	2377.61	1097.09	3621.43	4714.91	2223.12	716.564	681	-1.05481	-10.6725	8.56287	9.11769	-4.24929	22.4847	15.8442	-7.09213	38.7804	12.0871	-5.87495	30.0492	22.7343	7.67788	37.7908		1087.61	4586.06	3439.68	711.863	4522.19	722.798	445.988	1331.03	4706.26	4547.33	681	9.86779	-2.05601	21.7916	13.2278	2.22012	24.2355	6.52782	-15.7022	28.7579	22.1225	1.31171
	4513.6	565.422	1655.04	2097.3	4450.48	1149.55	4629.65	4828.55	2929.23	4785.46	686	-1.01117	-10.6195	8.59716	9.14356	-4.26534	22.5525	15.8511	-7.40431	39.1066	11.9237	-6.21838	30.0657	22.7388	7.64691	37.8307		629.573	197.167	539.563	1942.71	1131.72	4602.06	3621.77	2966.8	2531.11	2853.03	686	9.92879	-2.24915	22.1067	13.0829	2.03191	24.1339	6.36159	-16.0555	28.7787	21.8894	0.83277
	2217.5	2172.37	4990.08	3973.99	1979.16	2894.23	4461.17	3413.38	1678.97	643.993	691	-0.991237	-10.87	8.8875	9.17654	-4.30373	22.6568	15.6788	-7.88032	39.2379	11.7712	-6.52611	30.0686	22.737	7.5937	37.8803		727.78	4545.26	1549.79	2745.73	1564.93	1535.07	4434.82	3044.96	2707.09	1807.37	691	9.97564	-2.4467	22.398	13.0347	1.92335	24.1461	6.19759	-16.3822	28.7774	21.7074	0.394701
	3370.81	2319.43	1043.24	1489.96	2347.18	4763.68	3738.1	2605.21	3173.07	4667.89	696	-0.891619	-10.9222	9.13894	9.19718	-4.37638	22.7707	15.5817	-8.29464	39.458	11.6404	-6.83487	30.1157	22.7374	7.56439	37.9104		2648.49	4211.59	2166.05	1457.43	3878.94	2687.97	4811.23	3428.38	2049.85	3227.26	696	10.0029	-2.57246	22.5783	12.9531	1.74102	24.1651	6.02252	-16.7652	28.8103	21.4919	-0.00226513
	1038.31	3302.13	1268.35	678.665	1011.25	1521.15	1934.36	3283.25	2314.62	2084.04	701	-0.859386	-10.8772	9.15839	9.18963	-4.50475	22.884	15.4133	-8.80912	39.6358	11.4585	-7.21032	30.1273	22.716	7.52431	37.9078		1757.05	3114.1	1927.79	715.425	923.636	3399.69	2872.01	2613.92	1560.13	4783.85	701	10.0119	-2.53144	22.5552	12.8504	1.56403	24.1367	5.80876	-17.2015	28.819	21.239	-0.473911
	4830.88	4620.41	439.057	713.213	4822.85	4585	3651.97	4439.36	911.674	4897.41	706	-0.862224	-10.9433	9.21887	9.18573	-4.66826	23.0397	15.2436	-9.28183	39.7691	11.3086	-7.43359	30.0507	22.7107	7.48437	37.937		973.206	2892.21	1293.44	288.035	4874.71	2800.88	3300.1	4150.19	1497.9	2162.93	706	10.0076	-2.63302	22.6482	12.7717	1.40958	24.1339	5.64044	-17.5513	28.8322	21.0393	-0.842969
	4081.45	2288.05	1.44179	4804.29	4388.98	925.157	2509.15	845.034	4316.28	3922.7	711	-0.87966	-10.977	9.21772	9.22656	-4.71752	23.1706	15.1022	-9.71729	39.9217	11.113	-7.79604	30.022	22.6897	7.42702	37.9523		1339.13	1315.72	2267.86	4017.22	1444.62	1594.97	934.272	4473.03	3387.78	413.123	711	10.0005	-2.82988	22.831	12.723	1.28779	24.1582	5.4125	-17.9525	28.7775	20.7996	-1.24031
	1974.65	2858.63	2282.82	1676.63	874.357	3801.69	1702.52	3799.93	1714.77	277.017	716	-0.911621	-11.0539	9.23068	9.20217	-4.8687	23.273	14.9714	-10.1601	40.1028	10.9279	-8.23357	30.0893	22.6534	7.3402	37.9665		3849.64	1115.76	4103	3753.42	246.867	1564.26	3492.71	2774.4	2145.72	3520.37	716	9.86943	-3.09485	22.8337	12.6933	1.18353	24.203	5.16896	-18.3925	28.7304	20.6139	-1.67962
	2619.48	4452.77	3219.47	2468.74	260.425	2350	2127.49	2402.44	3416.88	1806.64	721	-0.814684	-10.9956	9.36624	9.23203	-4.91927	23.3833	14.8152	-10.6288	40.2593	10.7513	-8.54828	30.0509	22.5978	7.24815	37.9474		4916.05	3821.86	3966.22	1110.14	3812.13	2691.86	876.842	94.731	3203.16	4605.35	721	9.80584	-3.27134	22.883	12.6396	1.0631	24.2162	4.93502	-18.8751	28.7452	20.4328	-1.97865
	2977.06	2385.43	975.287	4521.36	165.412	2892.59	4242.96	2315.91	457.578	4948.99	726	-0.771418	-10.9474	9.4046	9.18132	-5.17779	23.5404	14.565	-11.1565	40.2866	10.5719	-8.95483	30.0987	22.5357	7.12255	37.9489		2600.58	2137.13	328.064	2604.79	151.247	4654.07	2516.51	4480.66	3480.41	1242.68	726	9.68147	-3.60361	22.9666	12.625	0.980151	24.2699	4.62811	-19.3823	28.6385	20.207	-2.43133
	689.239	4470.21	4188.38	2524.78	4307.15	4360.03	3836.28	3025.26	4375.99	4325.34	731	-0.689092	-10.9432	9.56502	9.15596	-5.32615	23.6381	14.4441	-11.5609	40.4492	10.3626	-9.43874	30.1639	22.465	7.00615	37.9239		1547.59	2735.96	871.966	3417.64	102.234	3864.77	2082.45	1429.05	4971.29	3997.75	731	9.74328	-3.68042	23.167	12.6721	0.975036	24.3692	4.31539	-19.9308	28.5615	19.9589	-2.86623
	1667.99	587.943	3129	1788.18	2321.53	4969.36	1032.61	2058.82	3304.06	2521.47	736	-0.567242	-10.8627	9.72826	9.14579	-5.49133	23.7829	14.2046	-12.1063	40.5155	10.3155	-9.65195	30.283	22.4111	6.8571	37.965		4667.53	814.886	3752.36	2565.2	3681.6	703.048	142.256	3725.2	3696.2	1646.87	736	9.77283	-3.81084	23.3565	12.6592	0.889826	24.4286	4.07899	-20.4817	28.6397	19.7774	-3.25288
	4638.24	615.925	1628.39	525.894	4318.34	4619.09	3311.04	3183.35	1654.47	588.884	741	-0.539225	-10.9347	9.85626	9.06123	-5.7404	23.8628	14.0778	-12.4192	40.5748	10.2379	-10.0043	30.48	22.3532	6.7346	37.9717		1156.52	2568.84	821.583	4532.19	3040.34	4891.58	1091.79	4574.98	425.9	1345.97	741	9.68085	-4.033	23.3947	12.6876	0.822191	24.5529	3.81904	-21.0061	28.6442	19.6396	-3.57658
	249.476	3895.62	4671.28	1542.98	1755.59	1995.13	4585.07	242.105	2367.07	2082.18	746	-0.60955	-11.1759	9.95683	9.04259	-5.9376	24.0228	13.887	-12.8292	40.6032	10.0633	-10.4066	30.5332	22.3034	6.60416	38.0027		1139.91	4353.56	1243.19	3111.7	3788.03	541.823	4738.74	4519.4	1503.22	560.483	746	9.72775	-3.9943	23.4498	12.661	0.741669	24.5803	3.57966	-21.419	28.5784	19.3956	-4.07085
	4596.15	1560.09	445.43	4670.72	2333.32	1140.57	3247.53	4795.12	1176.32	3914.6																		886.052	1595.12	1448	2326.26	3743.58	825.603	3660.54	1887.61	2700.99	4384.46
	3374.91	3782.64	4766.04	1413.16	4175.13	2536.06	3130.58	3014.07	3817.82	354.583																		1482.09	2962.12	3487.43	3717.91	1798.5	2837.79	1287.4	1462.93	2999.15	2505.42
	736.284	830.751	4354.41	2227.79	1349.25	4650.86	190.996	2136.55	2396.8	2428.99																		3362.18	780.982	4989.46	1332.74	3849.51	2572.66	3084.35	1573.35	1170.69	4875.62
	1754.59	33.7455	2515.03	1586.41	816.589	2229.68	4100.54	2159.58	2403.6	1309.53																		1209.19	968.458	734.353	4702.52	2790.83	1306.97	699.472	1191.1	2176.31	405.251
	2846.28	4505.78	3457.76	4550.46	1381.19	1375.62	654.571	1206.56	3431.58	1813.98																		346.368	3845.71	1301.91	604.072	1985.97	2082.97	1738.9	2227.08	2980.53	2024.44
	701.622	4560.21	93.432	1938.37	4849.84	381.66	285.311	357.239	3163.11	3930.98																		4645.92	1919.99	17.5771	4154.25	1342.69	47.2898	3312.78	525.357	1227.07	4551.13
	2188.57	2930.57	887.429	2012.26	4255.73	4522.16	1811.26	1703.26	4814.15	888.293																		4456.11	4837.56	4062.14	504.005	2038.41	3179.4	4400.93	3644.87	601.622	262.96
	2816.4	4843.27	3876.39	2509.41	4714.41	4430.47	4471.34	4975.53	4363.07	2352.86																		4948.77	4121.83	1314.56	2762.8	1821.58	704.694	1472.74	574.551	1080.85	2451.14
	0.901171	2196.29	4841.23	161.72	115.145	2351.96	4040.19	3625.43	1716.75	3803.78																		1479.36	2039.71	2246.48	3878.6	1518.11	4753.36	1316.31	1142.14	3619.4	4471.92
	3431.33	1961.53	1075.41	4829.66	2864.64	1139.1	602.877	701.182	4406.95	1707.14																		4092.12	485.655	2294.15	3792.37	3894.99	1594.99	3109.18	3889.03	1278.09	388.834
	2047.95	4589.82	798.984	2518.58	1435.87	4465.94	113.812	4610.43	496.567	2786.29																		1066.01	4632.33	590.633	3136.06	320.728	1351.09	2110.19	1354.68	897.849	3408.46
	1619.86	3509.63	4513.17	582.034	2595.81	2437.17	4689.17	4384.58	4928.33	4454.25																		1204.46	470.729	2248.77	3967.84	825.074	4324.68	4037.87	3494.74	2206.22	365.218
	3573.41	2626.32	2814.33	733.672	1375.07	1405.62	3054.6	4403.81	4169.07	3780.08																		451.185	3639.26	3040.77	190.175	3498.62	1561.1	3833.77	526.396	1606.92	1552.51
	404.869	3273.41	158.345	1829.48	4023.33	4786.95	568.003	4258.15	1161.11	2118.32																		1154.9	1246.93	4691.36	1640.49	3936.91	2943.61	386.759	3783.24	4757.03	3012.95
	3798.18	3293.8	1217.77	3880.81	3468.84	3799.45	94.783	1320.99	4892.41	3175.74																		1820.93	2768.52	1556.94	4787.14	2204.44	1475.36	1438.61	2802.15	2390.18	2883.87
	2623.19	1956.3	1406.99	3122.75	3481.31	3247.7	2269.58	2655.86	2184.97	3097																		4607.11	4995.01	4996.56	3698.38	809.608	3212.6	4659.07	16.2238	594.953	232.393
	4339.22	1454.02	2382.87	3311.57	4892.93	515.019	11.1848	3395.24	3496.28	351.188																		1399.82	2031.57	3691.87	4267.19	3803.98	2617.34	3346.16	2125.25	1392.57	1685.04
	2892.1	1949.19	2938.96	2625.65	1597.63	2273.31	3102.27	4545.27	2926.58	2212.39																		2558.71	4223.37	369.511	2774.26	3013.1	1541.72	588.051	4409.93	1713.76	4168.05
	4200.21	787.331	625.436	2183.01	43.8238	1413.27	882.97	4288.4	3050.78	4087.26																		1976.69	540.665	2894.39	915.627	1304.44	197.736	3664.12	3785.43	2206.38	391.991
	4914.96	1985.41	3094.41	1107.96	1395.13	1425.87	2345.41	2020.1	4793	3257.63																		4762.05	2796.24	676.189	4290.79	2774.88	4168.42	194.865	4573.58	831.102	2417.5
	1502.36	647.661	1078.96	2737.73	613.851	1766.66	4274.53	651.398	2185.33	570.374																		557.375	427.218	2627.02	1695.15	185.248	1532.89	1366.59	1577.07	3151.93	1447.85
	397.517	2334.51	446.048	1895.05	851.569	438.285	3358.61	735.188	1219.73	3520.01																		3419.66	2310.22	872.379	4559.89	826.572	13.1384	2457.43	2890.33	1540.9	1467.37
	4377.83	4993.88	3150.16	341.289	2057.89	3137.57	952.27	2004.76	423.248	1868.72																		1157.81	4540.58	101.49	4927.99	1505.41	1650.55	3545.62	1504.94	427.876	2471.26
	4679.98	4087.88	186.603	2556.52	1733.87	2221.29	3554.95	408.758	4213.84	4997.48																		1157.94	1011.76	3008.79	3091.42	1077.15	4609.4	1383.17	1622.72	4443.98	1550.52
	2022.9	1931.25	1676.51	4978.35	993.298	1509.75	2615.42	1736.46	1643.14	617.018																		733.105	150.695	3304.69	83.685	2705.45	3912.25	1958.2	322.996	2752.1	676.209
	2655.45	762.217	3493.33	3760.1	1849.75	863.429	728.44	819.25	1420.85	1848.43																		3902.69	3077.29	3073.41	95.5211	3009.8	909.279	3839.81	911.561	1715.01	706.359
	2837.79	3981.09	1007.76	1402.84	2637.19	2256.58	3227.71	2978.38	4977.41	3377.18																		2494.97	376.295	2101.89	2895.25	4909.39	1313.37	3067.73	721.129	4728.3	1854.6
	3051.57	4099.47	2430.09	4083.84	3720.81	1333.6	2187.94	934.941	2760.41	3617.99																		1476.27	2042.5	1630.08	2839.87	3158.26	4890.42	4114.66	421.599	4988.72	4011.4
	2350.97	4505.84	4769.29	3306.49	45.8897	4408.09	3462.63	336.158	976.494	31.85																		115.401	1229.84	4131.64	2103.93	2161.27	3001.47	2158.82	2272.72	3276.06	2430.59
	4105.41	4264.72	2165.64	3402.12	2302.9	2073.78	1667.17	1825.41	3982.8	821.918																		1622.23	824.224	587.404	1086.6	4363.15	3641.47	3752.38	2584.13	4698.38	1818.65
	3702.22	3292.76	4614.42	3513.19	4852.15	2662.86	4773.22	1457.05	3599.1	2681.08																		1936.74	2570.22	3895.68	3172.15	2409.16	4367.49	251.007	1544.55	563.815	1095.33
	1781.34	1066.57	1167.61	4268.28	712.128	2460.01	4207.43	643.033	3473.4	3725.42																		591.203	4184.25	4723.64	3934.77	4918.34	999.579	243.573	2739.7	2350.04	4342.79
	2730.05	3780.19	2085.13	2365.61	4738.81	898.066	4664.72	366.673	4681.71	336.188																		1988.12	1190.02	3831.5	402.465	4732.81	3993.87	3500.71	810.476	1146.6	4576.01
	2677.12	3142.1	1752.07	2199.94	1894.13	4237.4	58.9308	0.741944	119.075	3057.16																		2127.67	3100.67	3728.02	2422.08	1963.26	317.65	3782.04	2524.52	4755.93	1972.16
	1686.76	3383.11	4228.32	414.863	4824.02	1801.67	1577.95	4987.27	4250.17	705.765																		1221.09	702.597	1124.38	668.843	639.943	4176.19	4716.96	926.379	3060.84	2826.01
	2139.26	1477.22	3411.52	4837.81	4772.23	4073.34	3233.82	4654.99	658.03	4202.9																		1311.27	3731.25	1847.49	4863.76	65.2117	539.268	3988.33	4779.9	3233.46	881.341
	1436.38	228.436	2544.89	3983.81	3395.78	1533.32	4934.42	4498.27	1845.47	866.81																		871.949	359.858	1307.03	588.409	4889.49	3843.42	3753.28	2557.72	609.924	258.875
	587.721	1346.97	2373.01	405.285	2006.7	2007.5	1612.77	2134.51	4416.68	1764.97																		3109.5	3721.93	2244.76	3107.26	1528.61	1556.45	1372.69	3120.4	3516.3	3771.03
	2615.31	3392.84	2368.71	4766.92	1958.83	223.105	1827.11	4822.41	3093.74	1407.13																		4738.87	743.175	819.727	4949.36	2218.9	2999.2	2498.81	4294.36	1219.66	2251.69
	1806.81	2412.58	2250.6	4907.07	2570.78	1977.39	2815.5	3511.16	1989.31	3228.67																		368.388	1305.61	3318.57	2291.54	1800.45	1525.98	1075.18	954.386	1206.88	490.166
	2085.71	2415.38	4882.5	2695.86	4043.27	1183.6	2607.34	2964.39	4958.69	2293.25																		4847.68	4251.98	3864.42	476.278	3149.64	3004.41	2172.9	2365.81	2464.05	3159.19
	1469.51	2837.15	88.7319	371.588	2407.74	1003.71	2199.42	655.432	3508.82	3282.83																		1479.5	558.69	1656.36	3215.45	2315.31	3836.92	887.538	3277	611.872	1867.59
	4405.11	1253.9	3923.64	4056.66	4757.69	783.933	175.307	3838.52	3216.88	729.874																		4867.92	2936.4	4145.9	365.674	745.442	4253.62	1612.6	2238.12	4452.9	439.415
	2291.19	1883.37	3766.57	2654.52	3209.21	3442.91	4724.19	1452.38	919.602	3970.35																		2614.03	591.328	3854.48	3222.78	427.205	824.929	1943.17	1172.18	1279.3	362.73
	3291.52	1062.86	572.763	3509.6	690.676	1677.79	3979.53	3095.92	519.377	2190.66																		47.7126	1270.85	2043.38	3215.43	4444.27	3482.78	141.164	4723.54	3041.01	2031.44
	4994.3	1955.5	962.122	2016.17	853.245	4951.23	290.521	3665.7	3385.54	853.598																		431.35	2443.58	3825.96	3247.31	621.383	208.038	656.342	4106.47	3124.81	784.894
	4225.76	2321.4	2916.42	3887.11	1230.33	500.025	4233.09	700.474	1010.93	1707.97																		457.685	1974.56	452.802	4583.55	3867.53	2659.35	3519.04	4539.02	2666.78	2638.98
	533.174	2422.29	3725.2	3111.05	4042.05	2624.77	4914.97	3829.06	4379.69	3239.51																		557.619	4322.1	1496.1	2014.93	4923.92	3811.53	1559.98	1573.87	1844.48	1488.41
	2855.88	1803.82	23.8874	2782.76	4801.97	4086.68	2547.62	2602.51	3915.88	267.607																		3323.79	4128.69	4131.87	649.541	2594.36	3091.65	1327.02	2118.85	1190.2	615.334
	2525.22	2885.21	131.011	4893.92	2762.34	337.671	2786.16	4823.18	428.911	238.096																		1784.24	2200.71	1596	2284.06	332.02	1248.11	1317.65	403.068	3736.74	4162.9
	4114.55	429.755	3683.09	4209.65	2235.54	3073.23	3014.31	4691.17	560.339	2325.63																		1661.13	110.873	3052.02	3035.24	52.9102	1275.79	4742.56	2252.51	4933.46	4303.54
	3444.82	651.507	4751.35	1500.39	2474	1530.2	2507.12	752.047	2965.42	4461.18																		2281.19	3697.11	2392.81	3456.61	2571.46	4091.91	2913.86	2300.62	3570.65	1520.52
	1446.99	1843.17	1651.53	4825.05	276.246	1650.28	1197.35	3772.49	1690.1	1992.33																		2395.94	1530.33	3600.07	4913.71	92.5211	425.393	955.014	4542.88	3607.06	4980.47
	4438.21	938.318	3760.36	3291.96	2778.34	328.739	1064.57	1849.66	1281.83	3411.21																		2616.19	2478.13	3261.13	1073.72	1544.5	2786.97	2099.17	2893.06	2407.53	1941.99
	1769.27	3883.94	4661.62	4430.02	4794.68	4571.3	282.075	2741.26	2748.71	3597.76																		1133.13	663.085	3925.74	3516.13	625.211	258.743	4237.75	2482.44	2268.39	2179.48
	1845.18	4.04593	4276.3	1749.04	2287.18	2086.55	1205.07	3695.18	4364.48	2355.45																		4696.31	1027.2	4859.2	2922.54	1641.41	133.396	1736.7	1953.31	2011.4	178.991
	2479.59	1588.13	2137.95	4855.48	4960.96	1609.03	3249.9	1443.83	4587.59	1542.1																		451.259	3265.12	4752.32	3787.82	2387.95	3441.71	491.522	3870.23	2500.61	19.3648
	1533.21	3315.78	4750.02	1198.65	3740.28	2864.2	2172.94	284.186	3767.82	662.363																		1620.25	3263.26	2943.24	2517.17	2992.64	137.213	4354.56	2699.59	1683.46	4982.49
	2435.71	2916.69	4055.28	4999.55	885.34	356.782	750.006	2062.67	4532.1	2123.96																		3412.41	1300.05	3688.77	680.444	4647.26	1103.33	3599.67	4842.53	3418.24	1226.01
	2023.61	1466.77	553.825	3077.06	4311.33	4496.7	2930.96	2158.17	1267.87	1178.91																		2364.58	3468.15	520.187	275.785	3714.38	2452.12	4778.04	3586.53	2621.67	2386.59
	4629.92	4545.41	4923.64	1590.15	1282.68	827.169	1065.66	68.8784	4791.23	4188.81																		441.476	2445.88	4834.42	2978.8	3182.3	4085.75	1772.43	2294.24	1433.91	2030.27
	2811.89	2018.09	2235.44	2091.06	3529.07	815.229	830.918	3727.38	1559.17	2702.94																		2660.99	4827.89	1669.38	76.5753	1813.97	294.127	4230.67	1958.34	1949.97	4963.28
	2554.41	305.746	4047.16	126.586	1416.61	2102.95	1901.79	4971.63	3817.72	4826.72																		448.138	1349.1	1716.98	715.085	4208.81	1307.54	2496.59	375.672	2761.94	692.477
	778.033	4608.03	666.11	1941.2	4647.74	2184.24	1921.15	890.769	18.6012	919.365																		2101.17	1402	3586.35	4787.79	1613.77	3457.28	1656.8	1305.15	1124.64	853.594
	1843.51	585.903	743.392	2102.41	2900.87	2206.13	1710.74	1064.34	1665.81	4963.19																		692.172	1859.35	2819.41	921.324	1542.68	4809.28	1487.38	4217.85	2311.95	3377.52
	4932.14	491.195	3861.3	2406.6	4495.5	1583.16	1583.51	1948.26	1285.49	805.381																		209.203	2770.09	2328.79	3897.45	1650.3	1659.98	752.07	2230.34	1513.18	344.743
	2553.96	4036.65	2276.82	3116.79	2604.32	1593.52	3855.34	2791.92	3094.87	1134.95																		2846.17	3521.48	4572.81	3218.82	10.3785	3703	140.173	3382.71	1666.6	4621.18
	3634.04	2668.6	4801.22	902.78	4578.49	4067.96	1425.04	1876.35	2407.42	889.711																		2423.44	1957.56	3726.07	2103.33	1215.01	454.753	1566.63	2199.66	2863.41	937.118
	526.579	905.411	1252.04	738.253	4243.37	4461.6	3395.95	1228.91	746.569	4767.99																		3928.77	4187.99	567.097	2679.24	919.971	4212.44	1205.89	4882.04	1628.73	3231.88
	2707.3	3639.65	1079.01	2709.93	310.136	3935	2608.53	3417.6	3311.44	1096.46																		3332.63	3696.53	1247.91	503.045	2915.84	2585.14	1619.21	4566.16	2227	396.3
	834.385	460.08	2256.2	3545.48	4730.33	358.41	3620.54	4897.04	148.301	2003.32																		156.383	4614.61	611.015	1115.87	356.059	3502.1	2628.26	700.28	612.053	174.661
	2492.12	4732.12	4739.74	2537.58	3097.1	2845.2	2947.89	2205.56	3771.1	4145.93																		4421.99	3026.92	3752.98	1180.21	1314.53	1368.04	4962.58	3805.36	1128.21	2509.61
	4685.11	4845.86	4077.29	4329.88	1305.58	4685.11	2361.32	11.4147	3245.01	3865.03																		3713.75	1153.83	3726.38	4146.32	1037.98	3842.46	600.433	4352.77	2714.47	2742.45
	412.703	626.272	3073.86	4449.07	1978.02	2498.72	3224.6	1476.02	3168.78	3027.8																		2025.16	1101.11	1295.82	2770.93	427.141	1970.37	2338.11	3889.06	2118.89	4003.07
	1438.06	4936.08	2498.38	4740.59	2871.43	560.585	2663.52	2936.98	3130.19	360.453																		3309.61	4370.33	1056.86	4579.17	859.337	3787.32	2346.11	3296.63	2314.45	3114.96
	4361.15	1755.94	2194.28	4891.13	4609.27	4545	2902.13	748.852	1330.88	4168.66																		589.229	4375.68	2948.73	3400.65	1405.99	620.273	1314.81	398.382	1373.26	1342.22
	4594	2114.79	4989.96	4801.51	4701.98	3704.63	3703.57	4200.25	1153.23	4898.72																		3608.04	4846.74	3019.61	2501.98	1928.65	1138.89	4746.74	3632	1933.65	340.304
	302.77	219.752	1406.21	3241.84	4822.87	4066.9	557.034	4487.66	3795.56	2567.26																		3093.99	1471.58	4587.87	1058.71	3374.26	345.18	2991.39	1567.78	4431	3017.56
	729.107	2170.02	4829.17	2709.81	2839.13	202.098	4557.16	194.649	1165.51	4607.03																		2184.57	2033.12	1761.45	3111.71	1406.43	907.492	3947.22	3534.36	1231.84	2573.65
	4184.77	3146.24	3648.26	2288.19	1892.55	3266.05	4577.99	3227.09	1317	784.644																		3906.91	3167.91	3736.49	3225.17	1226.36	4573.55	3104.46	1734.02	3797.17	3667.71
	1683.09	531.435	4048.56	1270.25	4158.3	4902.45	1861.66	2777.22	3840.24	2056.56																		93.8255	3893.39	4393.81	3479.23	2678.37	4820.24	2727.73	873.364	2147.3	3640.36
	3663.9	4090.3	1461.53	3209.61	1515.58	1580.82	3307.01	4821.04	3207.59	1377.03																		2639.42	3922.55	2908.95	1019.31	622.988	240.292	1065.5	4540.9	4857.65	2296.66
	2299.08	3828.31	2212.85	3903.97	2169.1	4218.48	3700.45	4260.11	4276.75	1142.97																		2479.63	3247.89	4342.73	4654.45	149.003	3831.72	520.031	170.907	3051.73	3878.52
	1943.44	4297.87	4765.26	798.218	2658.63	2780.96	4344.83	233.732	2872.56	551.758																		4961.91	4064.56	1662.41	1639.97	1146.33	1323.64	4651.48	4261.43	3151.4	4058.44
	727.804	52.4866	465.428	2309.69	4777.66	797.104	527.394	3013.51	1793.05	599.774																		3538.08	757.054	1488.41	2025.38	4980.42	2108.44	563.305	451.1	1910.45	4343.56
	1903.29	3853.13	2282.89	1865.92	2314.74	4086.92	3118.86	1089.32	1429.96	3229.17																		2565.25	4482.56	2675.66	2303.51	1455.01	1649.49	3872.8	943.283	558.854	4950.76
	711.511	4228.96	1700.52	4980.04	3790.26	4488.2	3461.61	3374.19	1028.72	1991.56																		2173.48	1466.7	2316.93	1009.34	2172.25	3061.63	3840.22	940.591	2045.36	1791.52
	4335.41	3944.39	3823.6	1887.25	3340.76	4749.04	1752.39	4941.75	2206.21	1472.1																		333.949	1260.57	612.211	2651.42	2758.86	3664.79	1369.99	3096.08	3749.87	3622.22
	2449.21	3111.87	2911.49	1190.01	4901.65	1977.01	542.33	1087.23	3278.26	3418.23																		13.4733	4173.58	3904.3	461.164	1527.16	1555.93	4182.49	1228.08	3063.11	2922.67
	254.876	4430.46	832.586	2499.08	3207.38	1417.03	1855.13	4800.37	1415.74	601.412																		291.485	2633.99	691.793	4320.58	1852.01	4841.53	2038.14	894.696	2505.45	4260.48
	2793.51	1827.91	1526.06	2817.76	1007.61	114.325	3783.85	1162.53	3918.29	2796.08																		2735.4	617.665	3728.69	936.35	1441.45	2384.1	2110.22	2939.54	1237.83	4587.77
	4773.7	4754.97	1558.19	2254.39	4731.61	4500.75	1863.78	2584.38	4052.32	2785.71																		1766.88	3096.12	4462.85	3028.6	1898.69	1157.58	2971.76	1251.51	2321.84	2850.52
	3843.9	111.29	1969.99	4502.12	4166.22	4916	3038.35	1712.6	4627.48	848.625																		2251.2	389.095	1999.1	1111.56	3974.16	3135.32	4644.75	4288.97	3265.12	4072.06
	3554.2	4086.24	2773	2997.46	1851.2	343.848	3441.15	3389.28	1971.29	1748.44																		1368.02	564.06	2196.96	3116.37	943.681	3805.79	1670.26	1635.02	1253.82	371.575
	3099.59	1135.03	921.034	130.777	3177.41	2818.35	2625.06	4705.89	4724.71	4631.93																		588.553	2663.05	2958.01	2623.63	876.441	3785.62	474.882	4552.53	3086.31	3497.35
	4458.01	1781.7	3358.34	172.344	3720.34	2349.3	2857.34	3297.33	2537.7	3531.01																		364.478	3445.95	1301.87	3185.98	3775.74	2623.65	3380.78	2143.67	71.8686	28.2468
	1574.74	3943.91	4361.66	87.2718	921.52	3755.07	1030.34	1536.09	3193.16	4516.13																		1665.35	3260.22	1779.34	2218.65	3615.12	4577.44	4397.48	3669.41	2114.93	3093.4
	708.069	4330.37	3674.41	4103.5	1895.69	892.716	4931.79	943.631	2371.07	2035.11																		2296.35	3253.48	102.12	3686.34	394.635	1933.02	4472.25	2634.92	1642.52	4396.73
	1240.83	4363.1	292.04	1281.27	826.411	2936.84	4967.96	3069.47	3213.08	3858.37																		1133.49	848.261	4472.27	4549.9	1956.33	1168.12	3877.59	906.284	3116.29	3556.12
	2358.21	2035.93	2426.95	4045.9	1422.09	3538.62	2148.66	1556.16	4497.55	564.276																		2100.85	2926.04	3509.91	843.194	2830.65	796.052	1580.48	4513.47	3484.38	4962.33
	4576.96	129.333	2229.63	1896.04	4027.18	4734.55	3398.47	1721.99	3299.58	3855.92																		1804.11	1087.05	3210.97	3663.08	297.576	4024.86	1564.92	2266.4	2084.09	2984.1
	4418.44	984.523	4340.21	3105.61	2874.82	553.008	3681.44	4220.54	2602.33	4734.15																		3113.85	4082.12	2517.76	4542.09	3926.56	2964.37	1495.45	2094.14	1210.79	462.171
	484.632	3701.55	1905.79	4290.61	2459.73	1608.62	229.529	524.481	1240.85	1800.53																		3018.6	2065.67	594.875	2894.57	1533.24	1852.75	3737.67	2044.88	864.496	3220.68
	58.7742	3808.34	3495.58	3421.15	1417.65	2069.96	3743.8	4235.11	4866.86	1214.54																		490.054	2451.5	1593.14	3745.97	4389.68	3354.17	1717.67	4612.18	3226.77	1065.06
	3968.23	697.212	4027.16	3244	2401.86	1729.73	503.767	1327.93	3132.28	3980.53																		4974.12	2104.92	3142.63	4923.84	3441.22	3664.9	1289.11	3705.24	1826.95	1092.52
	4127.05	622.323	4499.48	653.469	1450.87	3857.89	3631.1	4062.36	3006.97	3465.91																		1134.55	590.834	4144.63	2188.67	3438.63	3669	2968.6	1217.07	1138.07	573.955
	2337.17	1131.51	2571.17	3906.68	1800.26	4320.6	2861.6	2409.13	1782.57	3168.37																		4478.14	3621.89	528.473	4594.15	753.602	3252.33	1734.44	4496.91	3690.89	3169.65
	4128.94	4401.1	2869.66	582.709	2569.74	4006.67	860.314	4316.04	4577.48	1925.39																		1440.44	2807.44	620.493	171.056	1467.7	2627.09	2529.29	545.17	1691.59	2226.97
	3739.45	2045.46	968.8	4492.8	1228.66	1178.51	2263.4	997.189	4567.93	1898.79																		4780.59	4546.84	3672.2	4160.5	4539.44	1281.1	1558.51	1838.09	4403.41	1254.59
	4551.8	108.028	1638.86	4303.15	2287.17	3043.4	3598.48	4885.19	900.42	3173.99																		3097.95	2169.56	1375.35	4334.7	1478.13	4230.56	1485.05	2029.61	2658.23	662.567
	825.047	1043.18	448.854	4688.57	2384.03	4785.37	237.706	2680.31	1444.16	2060.25																		1152.16	967.221	3956.28	3137.33	4628.04	1332.69	4589.97	1815.73	592.442	194.244
	2757.64	1887.15	4116.91	2124.41	4169.73	4908.19	1850.91	4323.99	4967.48	1877.17																		2060.1	3251.96	1474.23	913.012	4564.98	4389.44	1015.55	1587.26	1585.34	2278.7
	3690.37	793.086	1049.46	1832.23	2347.72	1932.32	1972.29	1015.52	3377.11	1173.9																		1960.71	2074.31	408.018	1303.07	4566.56	728.97	4090.73	4820.82	2500.24	4430.65
	649.972	3770.63	4647.87	88.5141	1835.35	2551.25	3213.21	2469.37	4174.49	3136.3																		1562.83	4497.55	850.663	1139.21	4947.68	1528.8	161.195	4606.7	2183.77	1081.46
	4970.75	2446.3	4975.88	3373.17	3726.65	4243.38	1049.25	3135.99	1756.19	2043.59																		1425.75	477.477	1416.15	2628.79	1819.38	2180.24	2268.3	3129.04	192.032	1601.98
	3607.44	1987.21	2093.06	4187.39	1662.76	2012.92	4487.11	3386.47	1743.88	3596.59																		3176.16	2341.15	1714.15	2210.5	1562.15	3750.87	401.697	3773.76	1192.69	4579.9
	2852.8	3548.47	2443.71	3689.72	1791.45	3202.15	1646.6	2110.19	555.808	3446.21																		2684.37	962.164	3325.18	2654.19	2659	3932.44	1000.73	4111.98	3997.95	3000.59
	2047.99	392.755	3796.38	331.9	4021.54	4807.57	3667.22	4230.73	4772.24	4736.11																		146.592	2618.19	606.647	3093.3	3041.74	195.605	1778.98	2779.13	3067.15	796.903
	1454.18	4481.72	3286.87	1043.12	3448.16	3445.1	4347.47	1162.55	1249.99	3533.07																		2725.25	2311.97	2967.27	3790.34	716.562	4579.21	1598.68	4932.21	2293.31	4319.73
	1106.76	2726.22	2459.78	4815.52	3288.37	3277.92	1613.56	2150.32	2006.29	3245.98																		914.958	4430.66	111.791	1876.44	1919.29	1169.92	4966.93	4005.04	344.547	1278.14
	1286.74	3097.95	3008.32	3703.69	1430.22	3205.18	1911.13	918.46	2658.99	4706.75																		2443.42	3456.28	1998.23	165.876	2304.09	3406.44	709.442	1172.87	852.44	3203.63
	2144.99	2367.56	1674.64	2381.13	880.273	360.424	3565.47	4322.98	3928.47	4390.74																		1703.97	4167.21	1610.29	4617.23	4018.19	2999.25	2947.61	2541.82	686.416	4559.28
	2186.62	925.21	1611.53	554.342	4924.87	470.078	3896.82	2780.08	1534.55	4135.63																		457.075	4569.41	4999.67	4841.46	2604.94	2361.21	1772.01	3120.88	3156.4	4668.11
	2378.69	1308.72	745.928	2439.46	2675.84	3781.05	4900.04	2087.47	4346.26	2401.51																		1343.15	2796.19	2756.53	2362.64	1273.48	1404.9	3690.75	2008.25	1989.65	3282.65
	2592.19	2606.07	621.402	2057.59	2647.22	2932.43	93.8505	4643.05	3262.9	1599.55																		2770.18	2291.1	2619.62	2525.96	2256.26	3598.1	3490.37	753.239	2992.59	1414.02
	1744.89	1674.77	1695.1	2195.87	801.761	3899.83	4552.25	2125.97	4667.16	1045.73																		792.076	3229.66	1473.19	585.389	1405.28	260.053	4638.08	1852.92	2248.72	387.268
	759.778	329.308	3137.83	3079.51	706.893	41.4289	2807.08	818.123	3163.92	4623.82																		46.5563	784.65	3274.22	4743.5	3167.85	3486.5	2003.43	124.429	551.573	1075.62
	4622.61	1395.69	3233.48	1008.52	4517.77	2148.27	1234.24	3071.79	3375.3	90.3557																		4791.4	2312.94	1766.75	2203.05	1469.81	580.944	712.031	93.9281	4903.63	3634.57
	2243.06	3088.07	4193.21	15.6415	2475.93	4747.7	3751.14	4251.6	1890.57	2111.42																		4849.17	2324.87	1763.85	1625.8	967.309	3450.03	4978.24	3046.91	3014.76	2038.84
	2083.63	2585.28	1206.91	1673.07	2452.83	4783.32	2463.09	3027.18	4419.77	2443.73																		1493.22	928.509	372.297	3491.33	3773.51	2528.8	1536.59	2845.53	2144.14	1379.8
	3165.61	705.174	2576.04	3377.4	2347.51	4752.94	3378.44	1154.28	3379.73	864.486																		4097.52	3455.32	4531.01	1527.75	2262.74	3090.42	1602.1	2272.25	791.573	4265.93
	3383.03	738.759	149.684	1293.18	1682.62	2380.96	4858.59	153.44	565.449	4342.73																		3362.28	4408.87	3595.78	4852.34	1056.1	126.474	1512.74	1897.67	1559.18	2734.9
	896.126	634.114	2500.5	4837.82	1371.25	757.875	3925.72	272.125	3645.14	2621.57																		3370.27	182.067	3071.92	4547.64	511.123	1921.21	3731.37	2493.79	4616.11	1231.75
	2322.92	55.2006	4069.56	1366.48	2620.28	2763.84	1334.77	4828.2	3382.06	71.8695																		2455.43	3898.72	4411.14	3410.84	4669.27	1327.77	2974.22	3740.42	3114.9	2753.42
	818.228	300.247	4159.8	2509.03	94.9014	4126.74	3601.84	1964.89	4673.64	797.192																		2117.29	2982.43	4810.65	4758.88	2070.21	932.666	442.465	3861.38	35.2084	2591.4
	2661.86	4739.47	4726.38	1937.01	4724.15	3660.46	3737.72	4281.59	4403.34	2854.85																		4120.61	2245.17	2002.34	554.476	1037.04	507.931	1966.11	1149.25	3038.66	2488.62
	4774.29	64.2425	4950.55	4677.24	2122.88	1641.34	882.702	2961.62	1186.16	4893.19																		2425.22	1531.64	2144.41	2935.82	4164.32	3481.06	2184.07	2327.54	3614.77	4857.06
	951.132	4336.89	1949.61	1733.43	2232.88	2095.54	4199.81	2287.49	3804.99	2050.22																		2803.81	1330.39	2117.67	2959.1	1575.2	2179.47	3094.53	182.828	860.537	4274.92
	2702.25	4978.94	4301.84	1367.12	1022.56	2566.8	1956.75	943.758	2814.66	3040.68																		4394.87	386.279	854.065	3931.46	393.791	3467.77	4972.85	3828.42	4840.17	2384.04
	2673.77	3471.24	1507.47	2978.04	3648.94	2263.45	878.193	1540.71	3027.57	3998.76																		1826.57	312.291	1150.22	4794.51	1837.32	1535.98	1511.14	597.944	3010.33	2482.64
	1602.31	2150.77	445.924	2332.58	4817.6	4556.58	417.611	1028.76	4340.03	4511.44																		2670.46	1790.09	971.275	4571.85	1563.74	2794.79	4978.37	114.187	1511.27	1680.01
	803.861	4925.65	3484.95	360.578	4625.32	25.8721	2250.46	2208.4	59.0297	1875.06																		47.8997	3858.78	4784.16	3992.11	4658.8	1005.31	1565.64	1503.53	4980.29	1735.03
	2557.96	3199.27	2802.24	3305.6	3239.53	2987.1	3965.05	3953.41	2394.5	2062.44																		2976.17	1433.81	3696.91	2068.58	3159.43	187.731	365.399	3581.5	1227.8	457.413
	2931.6	1164.36	4800.96	1222.83	2227.09	2080.45	2199.09	4600.08	2377.48	2079.36																		1479.15	444.622	2320.28	3134.67	94.9491	3806.49	1465.99	4244.84	1929.65	4327.76
	452.477	2302.45	4068.64	2137.84	213.166	4101.91	2770.56	3566.83	2262.57	1902.42																		2416.35	3484.01	2299.61	4510.37	2602.11	2442.27	3514.47	4482.33	1423.91	562.486
	2795.83	3304.28	4499.51	525.538	2843.28	1393.87	2225.79	2172.23	2218.42	2926.01																		1770.34	4228.72	4489.33	4980.73	1658.66	270.989	1450.17	1704.48	4211.33	1945.37
	545.421	4318.5	3263.27	2807.7	1892.06	4291.04	2125.78	1627.58	1657.11	4419.22																		721.542	107.105	1392.64	1504.7	3807.86	550.894	1360.39	1626.18	3940.51	2994.09
	916.316	212.754	554.665	4406.18	2709.81	561.02	3320.99	3219.13	4163.73	2561.21																		3281.1	154.763	4155.38	3522.33	1715.11	766.877	2971.17	1484.94	3925.25	2128.06
	2538.11	4386.52	1711.85	270.821	56.0273	4411.92	733.441	309.89	3172.34	58.6751																		1086.13	1290.9	410.604	2459.3	722.97	4040.1	4626.16	1815.45	2151.79	1049.47
	3148.64	3945.78	2052.32	263.44	1984.74	4283.22	4383.59	2946.62	3924.53	267.314																		943.621	2615.91	3696.44	3946.24	3628.06	4488.39	4851.14	4845.4	3850.72	497.83
	2845.51	2392.28	1642.4	4228.3	401.514	4817.6	517.032	880.996	193.353	3514.64																		4481.99	3520.83	2682.16	1460.88	4782.99	3450.92	4709.64	3580.4	2118.28	3144.2
	500.414	4387.01	1396.91	619.139	4413.2	3174.72	4779.71	1433.31	1350.8	4115.16																		2040.39	4769.74	4383.74	3419.78	1621.06	2795.29	2671.9	3944.74	4107.72	486.224
	1148.15	2160.33	323.477	2394.8	1624.96	2009.01	2230.19	542.249	3822.11	2039.05																		4157.58	3511.04	1662.63	722.936	2635.87	2585.34	544.244	3217.49	2498.42	4409.09
	1082.5	467.378	3566.07	1568.67	773.7	2952.28	2584.57	2591.78	1935.2	4320.59																		4394.12	3512.16	3757.3	870.823	302.727	3979.98	1529.77	2191.43	3676.02	1992.45
	615.309	1734.99	3087.54	4107.51	2181.74	3887.17	3367.68	1245.41	1338.8	4408.34																		2358.47	1916.05	4430.98	3018.68	3953.81	2094.7	1399.06	3201.69	1107.61	578.846
	1445.54	3288.74	1508.07	4816.3	4303.87	1719.8	361.665	953.883	4325.77	3977.03																		46.0344	3762.72	4583.21	3014.73	1465.69	1662.58	2716.62	4984.75	1566.31	1519.38
	1279.27	160.127	3161.6	4238.02	2384.97	1500.7	3154.11	1146.46	461.64	297.762																		4369.02	3659.04	3601.78	2902.63	1464.03	1652.31	1741.38	1931.72	2308.72	3367.24
	747.166	732.182	1506.42	3009.78	3102.03	4289.3	3385.02	1197.18	3373.75	37.4																		530.923	4636.84	86.1627	1960.79	670.125	4334.88	1555.66	4835.4	1746.96	4606.01
	3654.98	580.359	1159.23	3830.34	612.971	1735.58	4889.7	4611.11	3750.8	2672.38																		4924.78	3535.73	1525.23	2827.2	3619.35	4441.94	3388.22	3766.14	2014.32	823.926
	2232.1	4829.95	2683.32	287.403	1293.94	613.938	4347.82	2938.58	1106.46	4892.5																		4607.54	4959.47	933.879	3173.21	3555.05	2430.3	302.791	2768.82	4895.15	1880.39
	3186.99	4634.39	1408.12	4936.74	1121.23	1401.57	1884.44	4199.6	4465.24	1799.39																		4171.41	1257.82	3134.46	213.144	1084.36	100.347	2352.35	3265.06	3666.48	3779.26
	1341.04	4380.99	2765.47	1586.32	1380.65	1435.16	201.461	3375.18	332.405	983.001																		2097.14	2918.69	1129.46	67.6809	1442.91	2071.99	4966.99	3811.34	4932.38	1741.38
	1648.18	2378.56	4405.37	939.782	1375.94	4405.59	1986.79	3317.71	205.415	4928.65																		1649.1	1653.11	1523.45	1319.16	1819.34	4848.01	2617.21	3047.8	1430.72	4210.62
	4415.9	2380.52	1726.85	53.1517	2734.73	279.632	559.32	3007.58	1968.22	3301.76																		3869.91	441.304	612.666	395.045	3936.16	2342.22	1661.3	1669.35	4257.03	1284.19
	185.925	3549.52	4662.55	1750.2	1883.77	502.903	4835.1	4796.76	2817.76	4492.43																		2172.22	3142.63	3532.64	1578.65	1328.4	2792.08	3029.33	3106.39	4622.39	3963.7
	53.0508	42.9655	4330.99	1448.49	1580.78	2247.24	245.446	456.538	464.946	869.94																		3730.94	985.404	2929.47	473.895	1111.12	446.015	2046.87	3185.37	4572.13	1233.47
	2149.62	2128.28	2254	2993.33	543.326	666.184	4310.01	2981.99	4213.35	9.71514																		2025.11	578.591	3832.22	435.704	3950.41	3954.27	624.725	202.686	3267.43	335.564
	87.6425	4922.45	3319.69	4697.99	3507.82	1036.22	511.632	4002.9	4949.85	603.953																		1539.8	2771.43	2063.76	1397.48	3176.27	2341.59	4903.9	3923.56	3238.28	332.755
	2913.41	4451.86	540.896	1919.01	613.177	955.901	1516.49	3914.26	923.596	336.306																		4650.36	946.733	1606.83	4611.11	1441.48	2130.53	4901.19	2820.23	2021.88	828.893
	210.26	4242.93	4136.6	4562.37	2324.07	3245.68	4992.86	3072.91	4039.17	2823.51																		543.676	4608.11	4752.72	4567.91	3088.29	4595.75	2781.84	3584.88	841.861	4285.76
	1030.81	3300.42	4028.24	3281.66	1061.88	58.4201	2747.77	327.724	1057.94	1828.04																		871.256	4345.36	920.222	575.589	1475.82	2274.11	4971.82	1741.72	4193.15	183.248
	1497.64	1244.17	1748.04	503.909	2607.44	2600.38	3184.46	1393.14	2473.67	3853.13																		3631.37	3175.02	854.041	4264.06	717.781	3298.73	468.708	4513.92	3290.9	4342.82
	2668.89	539.554	1502.32	3444.68	2363.34	1963.1	4473.86	3362.71	4634.21	2555.31																		2262.84	4205.4	1485.01	4209.86	3913.15	3029.43	969.342	2507.14	2868.53	916.358
	3671.85	2511.78	2870.16	4629.52	26.0615	3375.85	943.594	4100.57	3271.43	3679.84																		4423.29	1476.61	2823.82	956.28	2681.65	2565.35	2603.01	2444.34	4467.21	3396.66
	3703.5	1312.4	1548.59	2281.92	3744.7	2835.26	1778.27	3246.4	4966.66	2242.28																		882.437	4898.22	1492.87	4191.82	2999.98	902.133	34.2989	1899.74	2511.34	4208.53
	3307.18	3672.69	499.26	1912	4799.96	1221.48	1692.3	4834.92	4218.92	4936.6																		2654.96	653.647	3055.13	188.927	266.649	2759.08	233.852	2808.71	208.683	2114.5
	3064.93	1524.93	1743.21	1607.9	428.668	311.537	753.181	3706.05	1524.12	2978.73																		2337.88	3811.45	3712.78	2481.08	2641.86	4266.11	144.348	1925.64	3015.88	47.9932
	4024.9	4753.35	710.876	4760.25	4118.64	2564.97	994.885	3888.23	2261.15	3280.22																		1477.1	2942.45	3102.36	1542.85	255.567	4814.71	1357.91	1745.83	1370.38	1457.4
	2406.8	3881.58	2092.38	360.102	920.253	3749.59	4970.69	2459	2301.57	1628.47																		1633.55	4562.78	3826.85	2420.08	3152.67	4941.77	2598.59	676.487	3.88523	4042.6
	1990.84	99.2705	2127.21	3372.17	3.95528	3366	4705.35	331.071	4760.58	732.321																		4884.63	1999.42	2924.71	3575.79	584.247	3482.66	4443.41	751.832	2100.81	3121.81
	22.8566	3459.42	4935.04	2382.12	835.855	2462.3	2883.56	3635.91	2807.04	1000.18																		4277.82	3157.36	1567.03	2284.66	1114.13	2583.09	4630.25	3709.03	3040.65	3872.54
	2723.55	2022.94	1778.85	3265.14	3902.66	2989.42	3243.1	3009.35	4919.75	4180.27																		4768.83	3991.73	912.088	3135.66	2755.89	2248.22	3587.32	1042.33	2967.59	2430.98
	68.1206	4405.36	3146.06	4470.26	2247.74	3094.46	3220.02	1454.79	1579.23	3026.33																		3855.78	3039.19	2635.11	1248.24	512.957	1915.62	2972.39	788.555	2311.01	1996.29
	4118.24	4999.25	1738.48	545.711	140.847	4954.79	3555.93	3576.85	3000.81	3326.8																		2050.16	1160.28	547.809	4267.51	4907.26	3784.1	4032.06	3893.58	3239.46	906.806
	4670.27	1899.85	4519.49	3358.34	4150.54	4882.6	1066.55	3227.88	3063.71	4397.6																		1323.06	279.486	1592.51	1547.08	1498.72	2220.28	3929.94	3001.35	2000	1933.76
	1440.73	3190.9	4575.85	903.952	1885.71	4056.75	1698.25	2185.34	1594.71	3043.52																		688.033	2361.24	4757.34	4519.94	2633.46	3946.78	3670.43	974.883	2840.31	4723.36
	897.978	344.11	4729.55	3362.03	430.776	314.338	3887.76	3801.84	1190.66	2132.88																		1247.91	4567.13	514.525	346.36	246.659	2767.72	4679.57	3607.27	2721.45	4671.9
	3108.99	3174.19	1012.95	2542.42	3716.83	3720.52	4569.77	972.781	2809.53	953.926																		4617.53	4995.1	4909.71	3884	642.771	4212.02	3732.73	662.529	1369.25	1489.61
	3881.84	454.065	396	1120.45	4811.2	4503.24	4817.23	4627.77	1790.27	2090.1																		4911.4	3871.31	2389.16	1511.24	941.243	4563.84	3880.65	2719.8	769.762	154.318
	1050.1	3097.17	3482.14	2187.44	4160.21	2556.91	579.121	1316.38	1701.6	3878.22																		2497	2851.51	3934.46	3512.26	1896.49	1545.81	1513.04	1829.41	3352.95	4347.14
	3238.67	1398.38	3203.83	4755.38	4828.68	4106.36	4486.35	2966.86	1454	3502.4																		2168.43	394.433	884.394	3794.47	1377.6	2097.54	1954.04	727.32	3881.61	3201.29
	1689.96	4976.93	2991.32	4206.2	4665.23	816.29	1070.6	3218.91	3256.42	633.46																		2111.29	3121.83	3165	3642.67	1787.09	4850.89	2221.95	3640.12	3570.32	4962.61
	4648.62	799.11	1686.14	524.81	2290.9	2132.1	4448.18	3396.96	2865.27	3285.41																		3861.1	2730.3	1479.02	2054.12	644.025	1902.45	1.39027	261.006	3713.66	2096.78
	4789.29	4089.09	3838.05	2832.8	901.969	3763.41	3278.89	4732.66	168.448	4044.71																		3277.98	2402.77	1792.51	3120.76	2170.33	2367.47	1655.76	3269.06	1662.19	1219.02
	933.6	4161.66	3999.4	3539.28	4075.16	4419.5	2954.73	4204.59	3693.57	4335.3																		3454.49	1249.13	4798.9	2302.45	4631.62	1200.45	3863.75	2650.06	2376.34	3365.74
	3977.37	4221.31	597.001	704.639	1311.39	594.871	2323.36	2730.86	938.859	4885.49																		1367.09	1622.14	4208.97	1310.61	912.671	4555.65	4400.71	214.21	1055.58	648.652
	2784.48	295.004	4890.85	4265.41	2162.4	3817.68	4683.89	876.352	1949.78	2077.51																		3230.53	4096.56	1635.51	105.897	2304.65	3444	4945.87	1313.75	2347.83	4255.99
	2321.75	1296.52	940.479	3595.69	3256.12	3289.79	2354.68	25.0902	2910.99	1349.05																		3083.11	4680.76	3398.26	3641.65	4620.78	1234.12	1228.99	4862.22	3022.83	1504.63
	4787	862.96	311.709	3012.74	3829.17	1506.76	2235.95	515.994	4671.54	1537.51																		338.995	4034.04	3511.85	1574.54	3178.47	2331.26	3235.46	3644.53	2101.44	1073.8
	4169.18	4597.69	522.192	43.9046	816.432	1877.44	2750.07	1896.82	615.322	305.411																		2140.93	102.46	4457.7	2626.64	3724.58	901.071	1750.73	22.0203	3930.05	4162.84
	3707.46	3167.48	2105.09	2388.12	2548.59	177.168	3747.25	3424.31	15.0449	2246.57																		2705	2774.28	1307.69	4432.92	27.4392	3841.44	3883.86	2781.63	566.574	3133.94
	1330.6	152.883	2228.69	672.548	4824.35	1220.56	4717.75	4074.77	819.889	3097.9																		4605.72	753.486	2308.77	1959.79	2657.8	4281.11	1984.7	1661.55	992.329	1353.57
	3825.73	666.106	2203.82	4816.27	4354.3	1731.15	2556.65	238.849	212.811	3816.82																		2239.85	3948.51	3173.46	2323.67	2192.72	2298.25	1523.3	2196.31	1453.58	1662.74
	3367.42	242.019	1073.48	1867.49	4705.53	4111.2	4624.34	179.844	2157.45	2375.72																		2360.97	1453.26	933.391	2471.39	4430.36	963.407	2012.09	121.724	1808.08	1475.01
	4433.2	3961.17	1266.79	3416.02	2554.24	2848.2	1441.04	1997.17	3896.16	3356																		4071.8	3643.75	3380.05	412.535	2201.56	3602.26	3442.4	2767.78	1157.47	487.73
	307.385	1674.51	911.981	103.485	4132.48	2144.58	2040.96	1913.51	2977.38	1301.94																		2822.38	935.435	4400.33	359.481	2456.93	4460.29	1383.49	24.1335	2511.92	2261.19
	3921.74	2772.38	4418.6	991.819	3728.44	2332.73	4464.6	143.389	3277.16	3642.55																		4096.06	4871.56	2191.42	1467.86	4984.6	4134.71	4880.91	2937.7	3289.4	922.019
	1179.71	3101.59	912.846	584.56	2051.77	2335.51	1111.79	4110.86	4524.63	609.265																		764.449	3190.69	2182.85	3132.55	4607.76	3664.42	1238.93	2609.64	4460.73	1658.99
	2796.22	3316.4	410.843	194.875	3729.37	3722.49	4820.52	4642.8	1414.17	3227.39																		1658.27	1623.54	600.552	4206.67	1530.06	4766.1	4489.09	2691.19	1960.62	74.0753
	2171.11	3378.07	4303.36	1424.93	2433.16	209.91	244.595	441.898	448.562	3839.78																		2467.67	4281.86	4105.48	3547.19	3965.88	2977.66	3121.16	3555.99	4132.74	2593.03
	1709.36	2760.7	144.796	2329.96	2786.93	1646.92	730.877	3786.01	3436.61	2937.79																		487.665	280.536	1387.26	0.636996	754.835	4575.14	3327.4	4140.91	3194.26	4606.18
	1512.73	2486.6	2083.17	1480.48	2314.37	3246.38	4064.91	3639.96	4923.91	4924.24																		852.24	3809.2	3190.17	2343.77	4370.07	174.186	2016.46	4031.62	1262.21	2177.2
	313.086	3438.44	500.653	2960.99	4232.35	2340.25	729.584	239.766	2730.89	3569.48																		3554.89	4697	3986.9	3086.68	3790.65	893.142	4082.12	3634.84	4520.04	1523.2
	2153.97	2353.28	795.47	2478.39	467.249	3190.27	4556.81	152.387	743.171	4207.03																		2004.44	4518.22	3083.87	3853	1299.42	1153.09	1149.37	4836.14	601.011	4740.71
	636.042	113.746	255.912	1062.16	871.231	4331.05	3158.02	4474.78	1620.95	3055.25																		3862.22	536.319	1841.2	4899.45	135.444	3864.52	1108.33	1257.4	3233.31	2959.1
	635.057	957.221	3094.34	1749.05	1424.79	4879.91	1870.74	468.001	1437.6	3224.85																		586.56	3375.16	3052.07	4581.15	361.742	1431.64	1362.78	949.014	313.744	2156.48
	357.85	2344.12	824.718	370.201	3958.62	24.1397	2173.14	1591.24	2800.92	2436.61																		1882.21	1163.81	2951.69	2429.56	185.794	2803.24	4594.13	1823.95	1264.93	2233.76
	693.135	909.19	2098.71	2614.96	306.757	3453.26	75.3426	3915.83	555.843	4808.19																		2000.94	4583.48	66.3716	56.6397	3827.51	2631.2	1491.28	2064.08	2987.35	176.068
	4021.82	3626.48	567.013	4261.3	1749.37	2223.56	4502.17	4508.53	2141.12	2891.3																		621.461	1408.5	2162.37	2324.07	4636.11	1029.77	1107.47	4564.57	3112.46	3505.61
	2641.31	2325.97	4017.18	4627.21	222.843	4819.1	2525.77	276.927	4710.3	4125.32																		117.279	4632.56	844.887	4910.98	4659	1130.73	4760.15	3609.39	1113.23	590.891
	3222.99	1028.66	1660.06	4932.32	1223.86	799.439	3230	1457.27	668.436	4241.26																		2652.6	3879.21	3115.52	3995.22	628.666	257.029	1066.74	4552.53	1525.43	483.301
	2461	4800.23	1311.47	4098.3	4416.48	4387.72	1061.04	1849.76	3801.17	2615.84																		2209.89	2087.95	2068.18	1439.66	4581.77	1225.81	1512.4	478.761	4399.19	786.087
	71.1397	3045.98	4317.7	2792.32	2574.85	4218.23	3076.09	1783.73	4314.02	841.569																		4169.54	3951.45	4144.92	630.943	948.918	2719.97	2035.13	109.962	3565.8	4944.14
	4845.8	2486.38	340.152	4642.62	4463.71	3028.02	768.168	3808.07	4822.01	4077.01																		1756.78	3105.59	1130.46	492.091	1053.64	486.27	2006.23	73.1262	1354.86	3116.96
	2189.74	1440.08	1133.23	3862.88	3489.38	3694.77	2488.06	4729.06	2080.75	952.804																		869.747	588.245	4364.19	3463.94	916.458	4885.94	1420.91	530.454	3251.14	835.72
	4373.57	260.031	984.299	4507.39	1399.52	1421.65	4933.53	3830.01	270.739	4419.12																		4681.78	303.006	3652.36	3195.3	907.127	1589.03	1506.85	2257.64	1951.1	285.534
	2202.16	549.134	543.331	3066.2	893.7	3718.97	1535.02	13.2377	2889.71	3289.24																		920.932	3148.82	4904.02	3733.59	1150.09	4828.03	2754.29	636.322	3739.1	2105.41
	4666.59	4336.55	2442.52	3780.13	2216.23	2264.41	1724.3	4992.42	1503.09	4634.99																		910.993	3179.21	712.259	3059.66	379.677	1023.99	3045.43	3880.46	4053.88	2984.8
	613.296	1625.2	2640.87	4647.09	1570.94	2916.32	1876.05	4294.11	908.014	4879.92																		1429.9	901.069	4924.49	3612.03	3209.52	2632.72	1526.03	2231.44	4936.91	1686.15
	549.435	1938.56	140.418	2299.49	256.195	4498.43	3664.63	1347.57	3947.17	4068.02																		2323.02	1422.9	1288.89	204.564	2343.28	3907.09	3077.03	820.776	871.814	3400.43
	611.033	2013.3	3676.47	4080.08	3765.21	2905.75	2142.65	253.65	2140.85	4393.27																		4864.99	4322.59	603.444	444.431	4931.06	2743.55	3303.13	107.429	2896.74	226.071
	3248.81	4001.72	2230.39	3569.33	1466.1	4802.17	3832.43	3270.82	2142.3	261.781																		949.575	3903.82	2751.69	1373.41	717.242	3029.05	1423.02	2812.3	4641.1	3995.91
	4613.15	1001.6	3461.44	3214.01	475.711	3057.33	3330.94	721.081	1381.45	4521.65																		3600.97	3271.3	3657.84	991.862	2910.2	2418.43	440.818	3259.28	3510.44	4948.34
	1404.08	4416.46	2901.06	2611.23	1534.02	3919.4	2230.93	556.025	4930.09	4297.95																		2620.74	3067.24	3290.27	893.853	1829.27	305.232	1172.62	4856.7	1432.97	1653.3
	2908.8	4266.56	1559.56	4729.82	4983.35	2879.38	2621.03	1817.51	2155.98	3816.74																		2968.22	1010.19	881.504	2436.36	4163.91	3938.29	4898.66	2757.37	4640.02	3952.9
	274.844	2333.35	2731.99	550.074	569.425	943.85	1335.66	4807.29	688.795	1180.27																		1436.34	574.403	4337.54	2685.44	478.77	271.069	3313.06	4085.73	4320.48	4041.7
	2630.6	2533.28	3987.66	2613.29	1532.41	1639.74	4980.43	3042.35	383.974	4363.88																		493.701	104.869	3965.96	1156.3	2576.48	559.806	3342.29	4144.35	4112.62	4715.66
	4450.79	3219.53	3304.01	3675.9	1121.57	1361.7	1929.25	4255.16	1062.88	29.2333																		3740.15	1697.78	4370.47	3473.99	1786.4	662.41	4708.02	1785.34	830.68	724.302
	4793.71	2237.01	3676.54	3309.71	3960.2	4773.47	2842.16	4498.17	4663.29	1414.56																		1426.33	543.018	4282.54	3216.15	4170.89	3951.24	1505.68	465.442	2356.31	3366.73
	1422.51	2069.5	4796.94	1197.74	899.791	2722.18	423.603	1051.65	3699.46	236.052																		3839.11	928.81	764.282	2952.55	1290.06	1170.79	2061.28	2920.7	240.035	3401.15
	733.394	712.836	1704.87	3396.19	3220.55	3184.2	2740.58	4766.77	3893.02	3442.39																		1165.63	4344.17	1229.15	4309.48	124.817	400.116	3544.7	2915.51	2081.82	816.878
	2859.73	2491.34	2586.49	321.614	4365.86	3263.42	40.619	3478.41	1669.42	415.228																		2542.14	4484.82	4925.64	209.768	4728.66	1847.75	2234.98	383.617	3991.76	3706.29
	1376.36	2949.74	3863.14	4491.61	489.686	4548.4	2819.49	69.0039	4918.74	1216.44																		817.81	849.001	2242.63	1436.82	3845.22	2565.55	4902.16	3951.83	1050.89	4533.04
	1187.27	1468.51	4655.21	1803.52	2081.36	3203.94	4846.9	86.7488	2407.55	851.086																		982.516	4754.44	3031.65	3064.26	4799.34	2980.77	3520.68	4498.77	4409.63	4028.16
	2765.78	1406.16	2278	1917.97	2557.12	4679.94	4647.39	787.995	3473.72	3485.79																		4959.74	4014.12	2503.32	2373.75	314.815	1284.91	2241.28	3107.01	545.328	2799
	757.395	371.351	2482.8	3958.32	896.073	363.123	3812.53	487.365	3357.48	739.935																		3395.13	2864.25	1579.17	315.864	1615.98	3565.12	2978.31	1296.63	3670.92	3822.4
	2971.25	2923.44	159.149	3833.76	1841.34	4710.13	1688.13	3681.38	4667.67	918.479																		298.023	3451.7	2593.45	4778.49	4496.21	4371.39	604.177	4381.29	4655.55	1822.3
	3153.94	1298.54	3384.69	1132.24	2334.47	1144.35	4834.14	739.005	1779.02	372.429																		4063.16	937.409	3906.59	409.28	3138.08	2991.4	3120.88	1586.92	1326.87	3170.77
	834.741	4941.07	4349.65	4630.6	2530.91	2190.67	2874.89	3591.17	157.505	2833.56																		696.716	908.026	2098.56	2883.18	4843.46	1891.75	1348.13	4103.89	675.385	1190.6
	189.551	3530.7	3317.16	3664.41	559.795	2039.18	1235.19	539.886	2500.21	3011.55																		488.39	299.068	4941.1	3850.77	4931.63	157.139	1971.19	1131.73	212.608	4719.03
	4067.11	1428.66	4705.44	4320.64	4379.17	1359.96	4621.44	622.435	3077.94	4104.72																		600.919	3320.36	1530.67	2396.55	4127.45	4836.77	4591.53	4867.82	1792.56	1562.42
	3406.73	1733.98	1770.98	583.161	4132.25	4712.27	3315.72	2151.3	2288.13	2089.85																		1552.15	342.78	2615.54	1758.87	942.67	4531	3178.29	4060.08	4467.83	462.959
	2568.28	4728.3	2905.05	3713.27	2679.72	4266.82	4585.81	4300.83	3139.85	4129.24																		800.472	3990.49	1727.01	2782.86	3802.27	2634.93	3832.28	499.482	1001.24	1419.19
	528.59	2291.53	2767.74	1881.97	814.021	1839.08	1631.96	2163.99	1856.77	2567.38																		1788.3	756.904	1808.39	4910.54	2016.95	1660.76	2600.65	2386.17	798.344	2811.08
	693.577	1664.63	2327.52	2423.88	3203.01	1383.79	3534.84	4340.63	3436.82	3715.68																		1086.47	474.897	2047	1715.59	3719.01	4538.21	1490.45	2670.57	2116.28	4041.02
	1608.18	2969.08	3479.65	4384.83	1874.71	4243.67	2621.43	2966.4	233.95	4437.25																		564.387	1079.91	2678.48	3023.02	1974.94	1634.04	4705.36	2861.31	4125.64	4819.63
	319.403	565.19	2045.84	4435.99	314.621	3864.02	3501.47	4308.73	3144.36	2808.95																		3639.35	3194.43	4203.87	3493.24	1145.02	4624.41	2357.08	1807.81	2185.58	1454.15
	3582.67	2000.86	4612.21	4116.05	3702.38	710.481	2904.03	859.962	1538.54	3929.91																		1613.85	1567.98	1110.19	448.52	4158.49	3651.45	121.028	4393.27	3255.69	879.085
	4572.63	3412.24	3760.18	3445.66	2421.34	3538.05	204.016	473.995	3194.75	4702.9																		4210.7	3101.54	4549.96	1660.05	763.629	4086.89	3618.61	4936	187.967	1867.5
	2668.19	2948.71	3511.56	3753.16	2765.03	1878.62	375.834	3945.57	3401.39	47.6123																		2905.55	2177.11	3231.72	832.644	3657.12	3253.35	356.107	1028.03	2105.08	1723.07
	600.895	1137.84	2017.18	269.023	3163.72	1397.84	4846.83	994.874	2667.36	4246																		1015.6	1325.34	2989.04	135.577	4593.52	1956.46	1692.15	1624.64	4862.6	1899.22
	3644.58	4063.16	3093.84	1144.28	107.194	4063.45	3301.47	2992.36	3623.38	2648.62																		2916.85	3369.93	4326.64	4425.34	1829.84	289.947	1421.91	960.026	1054.22	4548.02
	2273.8	1912.48	691.509	2379.81	60.264	4400.45	4613.87	633.693	2356.12	2028.89																		201.069	4462.13	3350.16	2568	967.903	4607.2	4672.5	1378.99	162.913	1944.73
	14.13	1280.2	2120.93	4188.97	1404.44	1403.82	770.946	791.756	4913.83	4289.17																		3610.25	2168.83	697.939	4065.91	1494.23	2184.85	3109.39	2186.57	127.613	1889.3
	800.417	61.699	2468.6	4080.21	1843.9	859.223	3641.9	4034.99	2812.24	1061.1																		1501.83	1820.24	750.266	4047.53	250.863	2742.68	2737.83	3624.36	4093.7	113.527
	1016.75	86.7899	2276.26	1931.9	1497.54	922.61	3737.92	4276.13	2344.7	1644.36																		2440.16	29.7721	3302.03	4154.44	3060.02	4597.67	310.786	730.103	146.267	77.7656
	3957.75	4901.89	1759.66	949.724	670.519	1681.53	4138.72	211.157	538.949	4310.16																		3765.98	1441.68	216.952	2761.67	886.812	338.845	2005.78	3204.95	1184.2	2683
	510.316	1360.78	3509.24	3763.09	1321.97	741.858	3239.52	1443.23	2652.39	471.662																		2496.69	437.139	3841.06	2559.27	3441.17	3634.61	689.612	4322.44	1119.6	4591.28
	430.907	2636.32	1658	594.827	1087.06	1124.27	2668.29	4894.54	317.831	2948.65																		3417.59	3717.91	3466.42	1249.06	3154.13	4181.86	4440.58	2626.77	879.489	3448.85
	3987.81	3688.5	4892.99	139.253	4050.87	4454.94	4511.61	2384.35	3810.57	276.134																		1750.75	1604.6	1979.89	1191.99	2909.12	3747.89	4157.86	470.517	2628.6	909.541
	2111.33	4485.33	904.821	2845.21	4283.6	4489.38	3260.61	3458.21	2381.9	1298.53																		2423.2	4298.8	3743.99	2030.71	1628.48	2787.17	3851.73	936.774	2665.72	914.821
	3075.89	4094.62	1565.22	2966.48	2487.68	3872.57	2208.05	551.528	1697.75	271.696																		4739.3	1973.85	616.343	189.12	2327.15	3601.03	525.428	3170.58	2342.35	4184.08
	2851.63	1582.99	2787.6	4019.15	4441.03	614.895	1520.34	1385.05	3394.71	873.151																		4138.85	146.62	3959.15	1177.96	2901.03	491.83	1995.65	2100.23	4999.28	1704.64
	98.2387	4192.84	2554.19	317.215	2556.74	4050.88	4206.88	2310.44	2590.43	2334.6																		3377.08	3737.63	1853.73	2156.8	733.392	4595.4	2629.34	3092.21	1779.56	4283.71
	4939.07	2363.1	4778.34	2706.29	253.746	1258.58	3409.92	4425.03	4574.09	1148.45																		1505.4	1645.58	292.401	3992.02	1994.47	2013.78	1812.93	3084.06	4318.7	2648.88
	954.25	4454.97	4009.52	4914.26	125.942	2839.55	272.134	1518.79	3362.91	1351.79																		730.195	148.603	2611.04	4194.19	2190.24	3589.93	1120.69	1255.44	1940.44	2755.6
	1639.05	4727.2	1898.48	3828.34	2516.53	1573.58	4049.89	4446.71	2649.12	2335.16																		3353.4	2340.37	1160.15	4539.23	2151.63	2320.89	1005.64	4550.73	1781.93	4625.32
	3063.86	2017.78	4240.63	782.766	3717.97	3738.06	4691.23	4789.43	580.898	4301.89																		3015.6	2107.1	642.672	3327.75	2552.48	4646.86	3075.11	168.185	3418.42	2894.09
	1756.13	4898.06	699.32	4305.5	1640.61	2352.12	3847.08	480.55	2793.06	3575.21																		1188.78	2505.59	3480.87	3208.17	345.885	1983.9	732.058	4011.1	704.111	97.4925
	4361.78	3798.91	749.858	1349.98	3812.97	2872.74	942.862	3597.99	3707.6	2631.99																		664.646	4150.64	1566.05	1499.65	469.57	1316.97	2903.04	3755.93	4785.38	4530.9
	4125.87	3746.49	1640.94	4873.15	4913.28	1598.3	2517.27	1581.95	3011.31	3725.05																		1592.95	1647.61	1026.53	1275.97	913.732	2747.86	1305.2	4427.18	2419.14	3442.27
	819.353	1857.1	3365.57	1250.97	1308.69	627.429	1052.58	1969.9	2172.62	3090.8																		1003.73	1336.22	3291.34	459.863	45.2543	516.144	3050.68	156.978	1210.59	4598.6
	2478.85	620.543	2836.22	3573.44	3211.97	2899.66	4934.26	3828.5	199.385	3431.69																		3019.36	2254.38	3009.7	2388.37	3799.46	2635.7	4842.41	2578.78	4489.48	3377.91
	819.682	407.249	4072.37	3625.76	4458.59	1776.68	142.773	4895.41	4445.42	1122.36																		3135.36	3868.9	4928.83	3852.61	3577.78	2415.48	2105.26	2928.51	1883.42	4692.95
	4844.59	1692.05	4765.59	2319.46	414.678	3957.81	1358.49	4765.75	4448.6	1845.1																		2542.44	2796.96	324.629	1285.73	1720.56	1950.05	415.524	2889.99	4745.14	1886.17
	3206.54	2195.17	2470.2	4704.33	3458.78	4690.29	3228.08	4013.9	4030.26	4915.12																		366.167	1987.54	812.273	4556.61	4281.15	242.108	4936.61	167.861	3064.72	2755.57
	3406.02	1735.32	2301.82	1910.71	4501.45	3398.28	355.4	4908.41	1674.37	27.4552																		4546.44	793.433	1169.51	4857.48	2322.3	3903.19	2420.92	4648.12	2219.89	2021.35
	1431.03	3218.75	4191.08	2534.39	2445.79	3540.94	3945.42	3979.61	3635.81	1236.65																		1462.05	2216.03	2009.57	153.779	3824.2	541.5	2677.5	4520.76	827.523	3763.88
	4711.55	3692.13	790.409	2468.46	1487.01	3498.79	4892	2008.67	1719.61	3786.84																		1131.17	567.173	4976.1	3626.85	2975.61	923.597	2408.69	3531.05	3865.29	493.202
	1679.71	3891.23	73.689	3699.75	4557.44	1609.83	2005.43	1073.45	3828.26	328.824																		4637.44	1377.99	4651.49	1049.8	1541.35	1554.45	340.315	2508.34	3655.58	3220.34
	3605.2	4900.02	446.342	1906.71	49.5206	4424.32	4238.71	2331.38	4647.14	802.007																		2747.37	4348.72	4007.4	1834.2	1459.78	920.446	2136.07	2921.58	264.775	3544.34
	4515.38	845.632	4186.12	4999.96	2617.36	2578.29	3133.4	1898.09	1552.27	4704.25																		4510.19	4973.92	4752.21	4583.24	3628.42	1013.48	1671.42	1647.35	2637.84	1840.52
	116.651	3945.48	3556.48	409.759	1623.56	4386.89	2215.33	4785.35	4726.33	799.319																		3940.5	3494.35	1954.58	1944.64	1526.31	1692.92	3319.33	2408.44	2995.33	2010.23
	147.955	2329.05	3752.13	3300.9	3372.13	302.718	877.129	1530.72	3939.6	4429.22																		1624.73	3493.43	2245.93	357.795	824.1	4207.94	4128.95	2255.05	1402.5	1665.84
	536.359	2222.24	1629.66	4879.48	1156.82	2996.36	1648.67	2117.66	3878.61	3740.96																		1001.98	1586.46	52.759	59.8669	247.591	2195.31	111.15	377.577	2419.58	19.1565
	2030.42	4264.39	4641.48	1596.34	640.879	1704.27	456.572	310.231	4553.57	629.169																		4556.52	1602.4	3836.99	2725.46	866.875	4529.96	2787.65	3976.05	3484.62	842.335
	3140.48	4446.03	1003.48	2521.6	4589.32	1484.95	3023.59	1049.81	4772.43	126.33																		554.158	1105.6	1230.41	4865.08	4902.56	2779.4	1719.82	4243.1	1682.08	3256.11
	1085.49	1314.52	1416.47	4061.74	1492.14	1815.07	2347.61	209.355	3796.47	2056.86																		3072.15	227.595	315.393	3517.14	1582.92	1590.18	3423.44	2659.42	157.158	1926.16
	103.02	2348.28	4776.41	779.868	116.586	4743.4	4752.64	538.526	3950.3	2850.78																		1913.54	4346.19	4186.21	2036.74	1762.02	4429.76	1648.66	3212.17	2423.49	3398.55
	1793.18	578.609	477.754	3880.72	2661.55	33.8124	2098	4848.33	4507.94	613.011																		4116.22	3721.59	1458.97	4249.94	667.013	1683.77	1374.94	259.605	2702.67	4217.6
	2454.02	3264.32	3526.6	3788.62	1187.52	2947.78	2618.34	2796.32	3588.38	2646.34																		4684.67	3903.67	3084.42	1552.71	600.371	4382.4	1818.89	4874.95	1501.21	4269.45
	2596.99	4861.62	1049.55	4542.39	3561.61	4013.92	3698.83	4229.27	3789.88	2625.75																		2220.14	2876.43	4945.58	4592.1	218.639	2749.81	4400.77	3596.93	2493.41	4365.87
	183.418	660.39	444.502	1942.25	585.976	3307	3345.05	3806.48	902.842	3994.21																		2724.27	4629.46	1209.6	4550.27	1638.51	106.698	1142.9	966.77	1792.08	1065.55
	1853.29	2536.02	2897.47	4607.02	4870.12	1987.15	2767.56	4806.9	2621.55	2906.19																		4932.96	4294.01	4611.48	4979.14	4906.1	1581.53	1997.13	615.573	2660.88	905.453
	3824.24	2947.9	1086.39	4068.86	928.525	401.85	3556.62	3617.32	1595.76	4256.43																		895.383	4500.45	4479.4	1113.16	3162.03	4269.16	663.392	4341.19	2672.78	1802.51
	4330.09	1409.6	3564.72	2613.87	851.886	4941.1	4867.35	4780.03	389.97	1883.27																		1029.65	4190.36	861.267	4470.59	314.702	1261.12	1983.33	702.134	3911.19	3630.1
	1885.9	2006.52	4675.24	967.436	2521.75	1590.41	1940.5	3255.27	3030.77	4377.81																		4372.23	1464.07	3677.28	2034.52	3611.83	4235.64	3080.06	1569.99	2177.06	1461.67
	527.597	1320.64	2571.5	3369.55	2289.63	1140.82	4828.69	2654.9	2320.25	3849.41																		1386.56	1666.62	2440.78	4266.33	2198.71	2403.69	1277.13	4000.46	1535.27	1494.6
	674.073	1539.77	2104.21	4877.41	1467.18	3595.3	3555.21	3636.01	3179.88	4308.42																		4337.1	2677.74	2850.36	3750.32	2948.94	2634.46	1705.28	969.763	1527.95	427.32
	1356.94	3990.16	2814.09	3949.89	407.095	4835.38	4812.65	2527	1967.85	3221.91																		636.51	1856.58	1106.67	4616.14	1256.61	4839.6	4023.76	3951.88	4563.5	3092.68
	72.3267	2467.19	1274.59	789.957	4335.7	2804.92	4869.99	1846.13	2683.85	3581.13																		3064.61	4885.07	102.997	428.881	4451.92	1774.05	626.216	4948.58	1564.91	335.77
	203.958	4887.65	2803.39	1030.7	604.418	68.1079	2153.28	233.359	3297.25	3584.54																		1951.58	2739.39	240.877	4844.43	2460.56	2763.25	3711.86	3255.08	560.243	2802.57
	1589.84	4230.63	2486.82	4815.13	4209.12	4918.47	1815.46	208.765	1719.71	3798.74																		2372.57	833.994	1004.08	1292.89	3011.43	190.816	4719.82	3590.7	4660.45	1409.81
	4938.87	4700.93	2992.52	3741.71	3074.03	2640.83	1904.61	245.61	3147.81	890.127																		216.365	4833.43	1999.05	1996.27	1463.79	610.624	729.242	4736.96	4026.33	4814.57
	1894.41	4607.74	2299.05	2789.3	4332.86	3327.16	695.122	4317.58	3067.08	4130.12																		1010.65	4155.3	2982.19	2061.43	2703.36	4349.25	2256.62	417.38	920.553	3426.01
	4751.35	2744.27	2476.33	1165.19	140.424	2319.23	2806.35	823.622	4853.24	1184.67																		4109.69	4855.8	2644.25	4202.03	885.654	4280.04	4217.55	193.271	4721.99	2721.78
	4078.2	4304.05	891.158	154.405	4726.65	986.449	3135.25	1759.65	4285.1	871.456																		1284.37	192.962	1820.11	1919.99	2684.89	3914.48	3129.24	1700.38	2376.57	775.382
	2858.74	1385.85	4395.12	3152.66	2385.88	4746.08	158.208	1276.01	1158.42	4772.46																		2232.34	1966.67	597.054	1115.72	1423.04	1662.27	3172.43	4913.38	1550.16	378.469
	2410.64	4069.02	4567.63	3974.74	1072.61	4032.64	3221.39	1485.6	4768.14	4055.1																		1408.1	2086.71	4004.78	2846.29	2685.19	211.193	1161.25	956.89	823.458	3737.36
	3092.64	1120.45	856.713	653.444	4003.97	1087.88	1917.98	1237.26	4698.24	4067.09																		1618.21	110.764	2526.04	4655.95	3888.17	3032.6	1223.25	4817.29	380.022	1275.61
	3948.83	2398.08	2028.61	1498.9	1600.57	2909.1	2974.89	2921.26	580.664	321.403																		1168.95	4417.8	3121.01	3516.02	4938.95	3115.79	3647.04	2945.2	2524.64	4255.99
	2409.09	885.21	57.4123	4591.97	1888.76	1775.99	4372.23	4616.92	4642.27	1044.6																		120.727	3709.05	1814.67	2146.87	3583.76	1029.47	4691.71	3927.39	1393.99	1295.45
	237.263	1537.17	4503.34	3407.53	1497.48	4496.32	4788.28	149.31	1603.35	3049.63																		1750.49	2238.74	2676.23	3017.4	4141.72	3580.73	1130.9	973.408	2009.39	4752.18
	2985.93	1095.97	785.374	4955.05	2743.51	1610.94	2850.69	4484.94	1044.87	1678.08																		2860.13	4153.01	221.449	3532.26	2658.63	2617.5	3044.44	2106.44	2709.85	4337.06
	4543.83	2156.88	3314.12	3678.05	4432.74	1107.15	3018.51	3729.75	499.6	2293.75																		2315.94	4210.74	3018.59	1847.81	2616.53	4805.98	2387.71	732.544	1323.02	3173.07
	3167.87	2994.75	1704.79	1687.4	10.6315	238.138	3897.33	2783.02	713.736	717.672																		1816.5	675.155	1122.35	484.238	3303.85	510.388	1136.48	652.838	708.152	3042.53
	3353.83	1296.94	2688.78	3065.53	4693.52	4465.75	2083.07	347.128	4970.32	1939.82																		159.045	4609.37	3059.01	3166.45	4441.41	1793.62	3730.35	2614.57	99.5705	1117.41
	1473.13	4176.99	1051.83	1868.98	578.382	2404.45	2052.6	384.115	3375.04	2919.02																		1515.54	2193.55	4348.99	1620.2	1323.69	971.852	3780.43	2556.32	3717.1	4162.02
	4343.14	1563.04	4961.56	3343.27	3564.49	3644.53	271.15	1173.27	2657.43	2339.54																		4709.78	1763.47	2938.98	544.154	576.951	4656.15	949.906	2470.9	2724.01	4561.74
	1686.34	2800.74	2761.1	3622.96	122.845	3801.51	989.346	278.662	3425.16	1776.58																		1548.25	1558.37	2236.64	4499.26	4484.31	430.344	3622.26	2939.45	3278.9	1122.74
	3303.72	3413.73	2078.13	1478.64	3566.14	2652.38	2424.12	3495.2	632.329	259.613																		4732.79	4547.59	4960.31	260.582	3795.39	509.881	3015.08	473.057	1562.11	2702.04
	4662.31	2666	4453.82	3379.03	2908.04	554.88	76.0147	4913.17	3755.56	389.982																		2149.32	2323.7	3527.15	4898.6	3935.64	2870.17	2089.57	2884.38	1811.74	1072.48
	4338.05	2810.8	1094.75	2728.04	3486.2	3835.23	4682.91	2790.3	2008.82	1452.27																		4878.45	1889.31	550.234	3157.69	4040.84	3077.52	1404.04	1496.67	3368.97	1241.05
	747.351	4527.89	3688.15	2504.48	2966.26	3194.22	2977.18	4156.67	3747.21	4122.04																		1763.62	3862.37	4136.02	1399.12	561.468	2295.67	3041.45	2249.87	4001.59	3055.19
	1648.48	4879.31	2667.17	4626.33	58.8349	2985.76	4891.66	1976.16	3041.27	3977.37																		1965.43	1166.89	2991.03	3225.97	4482.71	3544.3	4978.6	257.577	3064.95	2261.2
	1881.17	2806.28	1784.27	896.209	2083.34	3225.89	2496.42	179.001	1266.52	1177.3																		4349.84	4058.07	3257.91	992.92	3948.6	2112.1	2505.54	4306.11	1410.06	2092.23
	3915.32	1526.53	4178	3218.37	2322.25	4974.12	567.948	3707.04	2684.79	4292.22																		3290.21	4437.06	1919.8	4940.29	347.228	1244.33	4299.04	2679.02	4184.85	59.288
	4529.52	150.528	4157.16	2253.71	2674.67	3.67488	61.4537	2135.38	2254.8	213.494																		4389.85	210.062	3847.78	2495.59	92.112	3873.74	3183.84	4088.46	2201.06	3639.19
	1968.7	3261.36	2127.04	3763.84	4700.72	4399.32	208.22	3428.37	611.749	1720.52																		2290.74	3871.98	2857.98	929.108	2621.3	4250.81	4558.35	4485.62	2988.63	2446.29
	3262.66	4758.21	3708.28	2785.29	3123.41	2976.53	1640.19	2350.39	3114.74	1442.91																		2199.17	3597.52	2281.95	4627.19	1690.78	1700.51	931.604	3850.68	4783.77	4502.28
	2530.14	3908.41	4062.82	1262.74	1882.5	1547.58	4173.16	2595.68	2339.37	4507.48																		146.385	3355	2703.71	3543.22	3658.7	3942.14	4947.7	4016.26	563.72	2817.67
	4167.69	4362.27	3169.95	2951.97	1430.25	2137.52	3979.53	653.74	3760.18	4797.62																		459.664	2690.11	2988.67	2353.84	3639.09	3232.94	468.611	3633.47	693.221	4022.06
	1383.4	846.259	1781.14	4433.26	619.905	1760.1	720.892	2231.07	3881.39	325.819																		2970.56	480.473	1426.53	2433.96	789.816	3230.1	4404.83	749.83	3133.59	2697.37
	1246.35	4335.93	2186.71	3831.93	3445.5	3220.5	3992.75	3986.33	545.177	4346.69																		2143.32	1051.06	431.899	1324.1	4446.59	385.121	1828.67	2755.57	3317.27	302.478
	3335.99	2869.3	3364.01	1538.47	3371.48	2331.39	3450.56	3331.65	894.8	4880.18																		1287.78	577.486	720.124	4113.81	0.824899	3821.67	3038.21	2053.69	4051.57	3699.82
	2349.44	1078.3	1684.44	2027.46	4608.7	2139.16	3627.15	4069.87	3940.13	2545.16																		2501.89	4468.98	1340.12	366.973	3311.59	1044.03	4720	3601.75	3310.32	131.632
	4778.93	2076.44	2021.51	2830.22	2570.6	1551.84	892.394	1516.33	742.395	4739.44																		4679.46	3582.78	3787.08	2602.43	3656.61	1164.93	966.091	2481.3	1002.04	4539.85
	1425.2	665.262	2483.66	4114.66	3963.93	4424.26	3607.71	4064.33	1618.56	2421.06																		1301.56	3108.81	1003.02	2858.54	349.044	2016.15	1592.63	4635.82	1654.31	41.979
	3874.23	3876.72	3859.1	2439.74	3669.97	2526.14	1509.84	3049.71	4195.87	4060.47																		432.289	641.267	3078.24	3546.32	2937.38	2422.85	3499.24	4472.3	1013.39	2677.51
	1252.78	2653.31	4311.76	4962.16	795.5	1867.65	2218.32	514.545	1987.93	3262.65																		3564.97	1557.13	3124.44	2107.33	3746.06	2642.36	1394.56	912.617	2908.6	3350.49
	1966.27	1787.09	1434.82	666.647	284.216	2742.83	4836.44	2145.19	878.88	4866.68																		929.604	2147.22	77.5465	842.005	3971.54	3929.49	296.122	3429.79	2200.78	416.092
	4981.48	2886.2	4687.01	1569.69	3471.89	4724.41	3124.5	1200.55	1531.84	2931.95																		3092.82	168.848	3953.77	3064.75	2765.78	3673.84	2261.17	4595.89	1175.16	1266.56
	3134.26	345.762	383.832	4884.9	1346.13	1426.1	2749.89	3564.63	3758.58	674.331																		4891.41	2767.45	2742.78	2922.86	262.273	1593.41	3615.25	3177.74	1135.48	571.462
	1354.97	4409.94	3726.16	2858	4709.5	972.379	2978.77	4061.99	161.797	3583.83																		600.088	1034.79	2522.89	2778.66	4927.75	3799.13	3765.55	2632.75	873.76	734.8
	3486.8	4563.59	1273.88	706.179	2864.15	510.28	115.446	2134.86	4685.85	1023.27																		1295.95	1371.5	798.032	4906.3	4764.6	3028.51	1544.4	2201.26	1742.82	3860.91
	1769.9	3890.15	758.496	4672.77	582.414	4290.63	3370.36	720.568	1716.17	1162.02																		1246.81	2198.14	3312.42	117.703	2008.35	1118.08	3520.68	1493.41	2011.21	845.4
	1637.66	4388.45	4716.87	4665.14	599.301	2883.35	527.151	2190.36	1742.93	4798.84																		3064.02	4673.34	2679.11	4821.03	4592.83	3984.22	1253.02	1147.85	4416.83	1641.59
	2739.98	4081.44	482.892	4943.61	4631.36	2181.74	348.659	981.721	1063.03	42.6973																		4894.89	1009.14	3062.77	4638.98	552.704	4557.09	3714.25	2119.95	1535.2	4807.82
	1147.92	3167.83	4076.53	1207.4	2650.05	4887.44	4241.54	2286.79	4165.58	2597.59																		2676.91	1466.25	3477.48	3187.38	513.612	2691.46	3328.33	3702.4	2205.27	368.898
	4204.91	1325.05	2110.61	1463.95	1934.86	3269.91	1905.78	514.189	1337.48	4379.3																		1507.96	1577.04	2063.07	105.96	3241.92	3245.06	903.905	2582.58	2880.84	3733.14
	2037.42	1771.88	256.854	14.8691	1047.71	1965.08	1645.85	3744.12	4697.64	1580.05																		862.373	2463.09	4469.25	4567.08	1980.05	482.548	3640.81	4889.67	2667.13	4237.65
	1714.17	2187.7	4342.78	27.8652	4720.69	3721.62	4933.32	4466.79	3278.73	2784.16																		4718.78	3620.97	4008.85	3492.15	2302.89	3852.05	2510.55	4300.29	2316.43	3339.06
	2809.9	1539.53	1982.71	1179.29	4588.22	1576.26	4031.38	4975.87	3317.35	4799.16																		4196.82	44.9364	3636.26	3203.88	664.179	260.507	4670	870.434	4906.24	2872.27
	1049.54	1683.37	4843.09	997.089	341.225	2995.41	1933.75	1851.71	2525.94	4129.05																		1062.28	4745.54	1736.14	2763.97	4018.61	1823.79	2472.72	4292.32	2623.23	912.074
	3462.65	3226.99	3975.44	2177.26	1761.08	594.006	3758.17	2564.6	1121.37	4895.35																		1361.31	1477.65	2824.59	987.042	1990.81	1679.83	3883.48	4042.03	1354.27	1337.19
	56.5793	1178.06	4974.35	2363.98	3169.97	1383.54	2160.7	2760.63	4729.2	836.38																		2716.84	3624	2137.97	1441.29	832.566	4896.27	3521.31	781.231	3154.34	3531.85
	539.067	3436.51	1131.14	4457.12	1543.16	4694.05	3858.29	2062.41	204.816	659.334																		3839.3	2594.87	528.727	1978.63	1019.35	2692.21	1879.35	1195.87	1699.63	4593.08
	3359.35	1481.5	4737.23	957.387	926.744	2856.31	4982.68	3032.04	871.727	3526.86																		3297.18	115.63	3087.31	171.772	682.179	4037.23	578.585	3366.49	4001.45	3674.7
	473.486	4574.91	55.3925	2506.88	1238.3	3490.17	2709.41	4904.91	2354.85	1197.34																		286.327	3400.55	1461.72	2390.6	1784.3	407.521	507.549	293.552	1175.44	2237.84
	4049.69	4455.75	207.295	2108.26	4368.86	3282.94	1951.76	3292.71	4655.76	1601.34																		2127.6	3083.14	3497.44	753.124	2460.49	4388.44	610.482	1056.05	1647.18	3234.29
	2629.8	2365.04	872.946	3978.46	817.578	4945.53	1674.23	3780.21	4072.37	2317.17																		4871.41	2754.21	4391.42	1244.93	3027.29	1534.79	1476.66	4203.78	687.016	3995.14
	4817.59	4306.34	2494.42	1570.19	4011.23	4742.91	681.264	3766.41	4313.6	1412.63																		1126.8	647.657	3416.75	2302.53	2925.16	2603.3	4844.42	2437.63	740.96	4301.19
	605.458	3468.35	338.289	4336.22	34.4409	1158.11	3094.05	1153.95	879.126	3974.24																		619.295	186.97	3769.33	889.411	259.942	1610.15	1561.62	1821.57	1014.64	1361.82
	745.509	1332.26	267.602	1063.12	2267.65	2869.49	3311.44	703.822	3229.61	3461.59																		1705.11	1034.31	4703.46	1022.46	1670.27	3602.41	1669.17	850.704	829.145	3777.14
	3705.08	3778.64	4110.17	3536.45	3704.27	3784.4	1948.08	67.587	3507.91	3215.78																		4830.77	2338.63	1598.88	4583.62	339.215	1269.92	561.912	4311.45	1213.95	2244.73
	2183.81	1046.4	4477.96	1763.53	3396.7	3456.85	1965.75	2277.72	681.659	1235.67																		4080.5	4706.7	1331.56	1658.61	3554.99	4954.1	3019.21	2049.46	4548.52	755.523
	4244.55	692.397	453.06	2259.38	658.816	874.312	708.854	320.791	4697.15	4650.82																		1094.49	583.992	51.6734	1124.94	4155.52	462.166	3366.36	2365.78	4011.76	3022.74
	3489.26	3080.73	2259.69	3082.52	1785.82	2412.07	2519.17	3136.48	187.619	4837.4																		4669.1	1357.43	439.423	3523.48	1527.24	561.713	2604.37	566.508	4429.68	772.475
	2537.49	2571.24	2231.04	2111.99	2100.51	1470.48	2989.61	1302.36	1922.41	2820.69																		4020.04	3666.28	1067.76	2476.56	3236.41	4090.5	2800.99	2269.09	4845.19	2371.4
	4713.61	2584.25	3751.25	4136.15	3782.84	4244.78	1205.79	1507.3	3027.93	4141.65																		3984.62	3018.11	1766.34	3072.72	3294.81	2583.31	1636.83	833.207	1366.2	378.492
	4584.17	4019.06	1947.92	1711.86	908.944	3963.51	713.964	1351.99	4810.79	3842.18																		2824.53	4020.73	512.922	1100.97	4941.64	4112.39	4875	2570.95	4432.07	3574.93
	104.11	2785.03	4816.51	883.735	2859.13	531.123	879.335	1538.98	2892.21	689.343																		807.635	3594.45	1842.35	747.58	3957.49	3077.48	2086.66	2939.99	1158.53	605.835
	307.32	2977.1	2696.96	239.485	1673.31	527.564	1251.88	4347.8	3421.07	735.063																		4025.92	4749.57	1566.91	2714.24	1575.96	2791.06	3060.35	197.235	3004.68	2030.73
	2323.15	2942.2	4824.72	978.655	3774.15	2891.37	4920.82	1859.13	4948.2	3954.71																		1938.28	147.54	844.998	3912.29	2727.71	3907.55	1006.44	1318.86	3131.45	254.849
	1250.61	494.756	3387.94	1181.36	4754.13	3895.23	1887.2	930.504	881.778	1365.84																		702.512	4308.72	4821.95	3756.05	2265.88	3729.22	4731.74	1766.68	734.768	117.124
	3454.49	1005.13	1258.22	1112.57	2830.1	274.803	1678.26	3765.15	4841.9	1887.71																		489.242	4557.68	1104.02	484.52	432.405	3469.84	4728.11	4546.04	1644.81	3248.91
	4658.82	4804.11	2905.16	108.617	3110.44	1377.73	4880.04	3871.06	4817.27	4807.95																		2846.36	4720	4447.63	1664.29	4516.35	2639.14	3028.24	2065.73	1694.48	4586.93
	1419.01	4287.97	1695.66	3346.12	3128.7	3947.32	199.264	425.049	438.522	1043.96																		2081.85	4051.55	1399.89	2880.37	2644.44	3937.9	802.897	3809.45	2666.65	4222.86
	2108.83	2403.65	4137.98	2572.16	292.47	4441.28	3866.13	2957.21	1502.85	2682.67																		4903.6	3959.93	976.525	3437.63	3678.08	3202.91	1793.19	701.438	547.833	2636.17
	1984.75	4485.97	2078.67	2401.19	2859.83	2032.43	4774.36	569.171	2281.78	1888.03																		2008.89	128.091	2018.14	1098.58	3761.7	783.019	2530.53	3754.53	2500.58	4229.37
	4018.91	3704.34	1655.68	4257.68	3188.99	3112.32	3787.19	2889.38	4792.76	107.017																		4941.45	3759.01	558.222	148.463	2992.85	2034.36	655.928	4093.73	4057.02	924.114
	1709.82	3043.36	3361.23	1261.1	4551.8	2176.52	828.923	3907.15	4923.63	4624.44																		1450.13	1608.85	181.928	2617.51	1632.82	65.5104	1738.37	1953.15	4581.45	3748.18
	4406.91	1830.07	1752.07	546.659	1190.49	4191.62	404.921	4629.39	2868.1	4793.77																		3953.41	3510.34	4533.35	832.432	94.5076	62.0475	3770.86	2494.61	4670.36	1372.19
	4489.35	3378.38	3541.2	2664.15	4564.79	235.707	3313.78	1478.19	589.874	275.812																		4543.45	4914.71	3398.38	2644.04	360.374	1985.33	4885.84	3956.54	4984.71	480.626
	4232.48	1046.42	501.744	1885.18	4617.48	4989.64	4665.57	4756.93	122.586	3807.21																		3374.7	307.276	1690.17	2202.84	4689.52	3638.03	2477.96	4289.32	349.323	3419.66
	3256.74	3403.37	1700.28	3338.13	1103.29	4075.07	2641.88	1493.05	709.984	4161.46																		1731.51	724.859	1883.24	736.315	4589.98	2008.36	426.653	784.388	4394.09	3013.23
	2471.95	3001.58	3062.26	4448.65	1266.4	791.67	261.742	4216.53	3380.36	912.304																		2014.37	91.6206	2488.31	4289.73	2276.71	3753.16	1954.77	2932.31	3071.77	2795.4
	3761.09	2591.59	2275.09	2092.92	2359.96	993.15	2672.54	2356.4	1446.27	1826.59																		4419.31	4404.67	2631.85	1759.17	361.345	1992.3	1510.37	4798.44	1563.09	1550.38
	3800.38	2111.98	766.209	2479.16	4435.93	3570.53	4950.82	4512.54	1972.98	2612.36																		4964.81	3784.58	3037.99	383.237	1967.74	339.008	1110.04	965.697	1101.1	2504.6
	2331.35	4743.52	3010.78	1312.35	1546.43	2688.14	3195.05	4565.31	1589.43	4269.57																		3232.43	965.502	3907.24	2728.59	1780.03	720.053	3382.59	3701.76	374.189	717.354
	543.964	2990.13	2679.39	1060.07	292.212	2711.82	1226.43	1627.6	2387.47	2079.61																		3477.55	3212.76	4633.14	1982.73	4397.7	216.21	4225.73	1250.55	1002.16	418.287
	1021.22	2346.57	217.386	428.751	4983.71	3364.45	2946.33	4057.17	2842.71	4517.37																		1618.17	4591.81	3610.5	4483.01	1141.49	515.396	1558.27	2797.6	568.277	4731.39
	4104.99	4675.34	914.781	98.8718	383.63	3271.58	3138.59	1778.86	2657.05	2340.68																		953.491	3431.59	4468.51	3233.7	3171.52	2990.52	2764.74	2259.38	3370.62	719.386
	1031.72	2226.63	3410.53	1893.53	4232.74	2329.57	4266.78	667.869	4032.88	12.3778																		607.216	375.379	4613.14	13.0026	2948.93	1487.05	4326.28	2706.43	1574.52	4590.57
	4906.37	4026.19	4987.93	3342.23	590.858	1127.13	3265.08	2174.5	4528.34	141.76																		4839.71	2374.52	3845.13	412.455	3321.67	1013.49	3399.33	4117.1	4318.18	127.194
	358.169	4358	3834.04	2063.25	2041.09	2345.15	3005.64	1101.44	640.253	4252.37																		4930.63	2757.36	1531.11	4869.95	3758.97	888.319	3838.29	518.613	4575.3	3091.67
	1633.62	616.865	4468.27	2970.17	2659.16	1787.93	4393.76	4395.12	742.198	806.642																		965.157	3858.02	1789.67	3060	1783.58	709.938	4926.25	1324.8	964.292	4739.19
	2417	3612.06	4083.95	1251.42	1842.16	2478.21	4676.26	4795.41	2924.03	4770.12																		3498.94	257.438	3975.49	3051.08	2232.74	227.927	4808.57	3890.62	1938.22	376.497
	4100.25	3615.42	4330.55	905.63	2115.63	1680.8	2485.99	2648.82	3417.33	1783.03																		3232.89	885.67	879.123	2625.62	4620.47	1370.18	3141.75	4627.79	575.108	1076.11
	3440.55	212.25	3348.26	1007.17	2902	1821.45	246.38	428.387	415.626	123.997																		183.591	4678.53	4767.93	4546.38	1099.2	107.963	3855.91	456.945	2696.95	1798.22
	1162.38	3866.12	925.552	630.022	2910.98	1918.73	1599.51	2980.14	1173.35	1220.03																		355.856	756.375	1590.67	2314.44	304.684	1276.9	1970.07	289.143	58.9352	74.5074
	4618.44	2954.12	1640.64	3362.53	3349.14	2122.05	2849.73	22.4813	544.213	2361.36																		1321.6	381.959	3325.38	291.835	1385.24	224.507	3876.89	460.266	3922.51	3134.63
	125.99	2182.07	90.0177	274.193	4388.26	3260.61	227.537	420.691	2162.52	3056.91																		2376.69	3874.24	2231.87	1492.61	415.692	4485.58	3376.05	2675.03	3194.78	2993.17
	2078.87	4876.53	1680.23	4820.32	3994.26	318.054	4479.65	2955.62	789.99	2439.17																		1964.33	1991.52	3586.06	2827.6	497.83	806.413	1441.74	1659.29	207.239	2764.25
	550.142	2082.13	3713.34	3766.36	4814.3	75.0268	900.833	3563.57	4239.33	3826.4																		1147.53	1016.54	3437.99	4961.8	2904.42	465.465	197.94	512.734	705.102	117.891
	751.612	4719.65	85.3081	4457.01	4167.73	2562.67	516.873	1281.6	1695.57	3931.55																		4585.58	3050.95	586.823	4403.7	72.3395	1272	365.467	2428.72	4626.9	1.83614
	567.492	2876.81	302.443	835.182	1933.76	2434.29	26.7958	4519.13	2600.01	2924.45																		3846.76	3727.78	319.268	1306.22	3771.99	777.173	1399.49	2834.95	1575.34	858.42
	2036.63	2024.57	1610.39	1730.44	2511.34	2877.03	1306.86	177.832	2476.01	4748.69																		2332.36	3915.64	982.595	1381.53	3770.96	910.027	1659.36	1309.88	736.594	3096.37
	2326	4078.63	985.021	4536.57	3445.75	3489.1	1030.6	1453.92	4646.53	1937.77																		1467.86	581.184	2678.45	3498.29	556.8	3319.13	1610.42	2990.73	4427.83	1628.61
	3708.52	428.643	46.5041	2429.11	3169.74	1249.27	617.799	1353.1	2236.75	1945.45																		3591.55	3186.84	366.755	2033.51	3241.89	831.832	3874.45	2746.97	4343.75	4425.92
	1899.83	4276.32	3368.01	1113.25	3145.93	4040.06	3937.7	657.664	1534.49	4172.65																		2466.55	2878.08	4009.38	3081.6	1928.97	278.452	2640.6	4228.52	4338.2	3531.75
	787.18	2572.27	4436.54	93.1421	1161.05	4218.5	597.007	171.665	1320.72	736.379																		2928.32	3748.66	2970.01	261.292	4023.09	4732.68	3014.59	3393.64	3123.47	4017.49
	4215.73	4992.48	641.943	1969.04	2078.69	2490.96	4235.45	2310.98	4458.76	1142.37																		3006.07	2469.55	1133.19	963.389	3935.26	3950.47	4478.71	3601.21	2449.6	1964.11
	4885.8	3261	4979.36	2300.16	4051.25	4795.69	2411.48	617.494	4666.34	1024.41																		1892.8	703.253	1775.97	2274.47	1451.31	475.089	2189.95	386.436	3722.35	2116.73
	250.457	4484.95	3222.83	1037.37	1392.58	1407.5	4278.26	693.064	4626.51	4355.92																		4210.25	1274.33	638.086	3139.47	1536.65	1542.81	1839.18	282.21	863.965	4228.59
	4380.25	3247.13	3434.62	756.002	2479.15	1572.39	1477.97	3866.76	1625.76	619.814																		654.922	4821.14	461.548	3473.2	3893.27	3137.47	3935.33	4188.57	2473.99	4236.13
	2053.7	2593.06	3818.35	1546.37	4342.74	3008.93	3878.24	1525.64	1151.12	4571.14																		3594.49	1194.28	3835.28	1077.32	4684.04	865.16	286.868	3405.6	4032.6	3031.32
	2059.6	3187.03	4152.9	2245.04	3340.47	3199.73	1596.45	1981.26	1358.35	788.666																		2866.45	3759.97	1238.62	2584.55	3330.69	2615.35	950.745	3915.03	4708.55	212.937
	1214.26	3562.7	1506.52	3005.68	179.747	651.261	3972.31	4035.43	3463.86	3178.81																		2941.82	1223.8	2669.05	1166.16	4085.95	4811.09	1096.04	4370.31	157.133	1938.27
	3146.11	1199.48	1819.6	2203.36	2123.65	1641.79	3676.42	4194.61	3795.92	2602.67																		4753.07	3005.64	1211.3	981.516	3057.56	4628.9	3938.86	2995.21	4619.8	3947.2
	2248.69	197.119	1264.35	757.359	324.675	4518.67	743.774	760.097	1921.82	908.694																		3173.01	1762.18	2989.17	3120.09	4046.28	510.031	4690.15	4310.41	4023.5	3025.5
	4554.22	2808.06	4773.12	805.245	638.784	3240.73	1347.49	4724.81	2161.66	3084.53																		2345.33	3973.79	4394.96	339.065	3039.18	3812.17	2659.37	4188.57	4594.66	3111.26
	2897.53	2663.31	1497.54	2915.84	179.282	4824.17	709.586	2321.81	1489.8	897.152																		3003.56	3079.77	1327.9	3218.62	890.123	1626.13	1956.54	1217.11	1567.54	1186.38
	1339.97	2744.42	1754.39	1980.05	4052.33	4785.09	2521.77	4079.13	3759.41	1624.29																		995.175	405.263	972.212	3309.72	344.184	1391.9	2368.23	358.86	2508.22	2246.83
	3040.29	4124.27	3848.31	2536.44	219.205	1264.23	1930.64	1178.48	4495.74	525.739																		1728.78	2785.24	1557.6	2812.49	1677.43	3611.89	567.272	349.086	2808	4729.45
	4872.82	4180.99	4208.33	2512.65	4318.39	4615.46	2770.08	3622.59	3847.75	2032.56																		3473.32	815.588	3095.37	4911.42	3198.79	3652.99	1330.01	379.61	4046.24	3057.37
	1358.72	4555.42	4848.95	343.562	37.6843	4410.86	4267	4471.12	3561.78	4357.77																		4565.77	3093.93	4472.38	1558.36	2680.17	4662.3	4994.51	813.882	4335.52	2717.84
	4108.27	2861.9	3071.72	2770.6	1560.8	4672.62	3611.85	4083.03	2557.71	3988.67																		2978.57	183.527	3256.28	175.898	832.034	4566.68	1976.59	526.225	4161.36	2127.41
	2636.51	4457.74	131.128	1113.14	3334.78	3691.31	1864.51	4250.75	1565.08	2744.56																		1909.8	1130.68	778.267	3074.05	2171.37	3033.24	580.178	369.758	1569.97	80.9374
	2887.94	3451.04	320.126	3926.36	2830.61	557.935	4400.69	4621.36	2257.2	2261.67																		1331.62	971.902	3622.62	4710.23	120.919	417.745	3823.78	4204.84	4799.01	4569.79
	2337.68	3872.37	3881.49	2483.52	1259.55	804.013	3961.77	2548.85	388.812	2370.92																		1469.63	4272.07	424.941	3488.37	100.311	404.08	2494	4316.69	3816.14	1117.21
	4290.84	4493.45	2932.97	3881.21	3707.17	2294.02	3261.51	1058.75	1228.19	1830.24																		4712.24	3584.73	230.803	1732.83	4119.57	3968.94	674.347	3334.75	2624.01	4200.66
	4855.59	22.0321	2637.1	742.68	455.305	359.065	594.336	709.039	4786.9	867.574																		1990.53	122.443	1240.64	2202.29	2285.78	4532.13	3099.67	4548.86	387.864	2028.9
	4370.19	4098.95	2542.47	2943.31	2505.55	1566.76	1026.83	55.47	4857.04	2685.76																		1696.5	70.6187	4913.04	2776.32	86.4846	3911.28	4376.1	4093.1	2754.37	2288.04
	3095.83	4124.23	199.831	1271.79	4806.42	4591.67	2616.35	2869.96	3384.75	2763.71																		328.08	2544.2	2188.1	3104.55	4715.53	4087.75	229.016	2821.53	3458.95	2340.43
	3747.41	4170.72	4743.33	4388.43	3364.64	798.321	1502.6	3883.55	519.211	2457.07																		2701.98	2700.14	960.126	2759.96	204.113	1581.32	1585.42	1849.79	979.072	3800.12
	3950.62	3186.18	2874.47	2364.29	1277.61	1569.14	994.942	1960.57	2284.39	2114.63																		3454.67	405.694	822.42	4588.66	3525.84	779.383	826.981	4511.71	335.877	2575.35
	4066.61	850.914	992.443	4493.57	4160.24	716.313	3190.82	371.974	806.05	3761.01																		3585.23	1190.13	3122.5	183.378	2672.12	252.298	2505.12	4296.16	481.942	2231.18
	2742.37	2639.85	4851.06	4266.15	1305.8	3510.41	3964.11	4315.56	4384.84	879.447																		2714.56	2782.95	2009.71	1439.81	3167.03	2970.39	4929.63	267.441	1362.42	3186.79
	2082.02	4554.86	2255.43	1877.76	4343.4	4315.84	3555.36	3257.46	3686.43	3168.68																		2652.07	242.282	1820.55	2743.28	84.122	578.026	2160.86	1472.45	2469.88	4399.75
	1950.44	1341.82	4571.13	1774.13	1855.3	3971.05	1365.45	3961.64	376.365	2149.87																		2337.53	1029.2	3863.96	438.364	3180.54	2979.19	94.113	1227.13	611.383	4770.97
	2788.9	3611.69	76.7724	2498.58	126.672	4940.19	4582.89	238.614	3085.74	1208.09																		4810.35	2316.7	2252.33	2857.8	1763.97	1038.86	373.438	1967.5	3705.12	2146.94
	1019.61	929.587	3358.5	4878.94	4378.06	2358.68	1.86346	4637.63	1513.03	3311.79																		3432.29	3656.17	559.508	4310.68	3835.26	3689.92	1273.55	4403.22	49.8119	3865.66
	1826.13	3805.88	4260.88	1654.88	3201.64	3028.57	2637.52	4445.5	1396.58	3114.69																		343.59	1286.85	2293.65	4691.14	4778.61	2256.27	2558.59	4381.61	3720.19	3738.13
	556.651	817.556	4827.88	151.185	4965.33	3320.02	2509.36	4735.55	1602.38	3047.58																		4459.4	1658.05	4363.75	1699.38	4209.61	93.2319	2297.17	3139.3	1701.6	1254.32
	159.732	4779.11	676.506	3996.34	3932.04	2306.35	4893.42	2155.62	894.33	958.722																		4184.58	2012.96	675.026	1787.78	2724.93	2337.89	1363.63	1600.9	4347.34	1449.89
	1473.94	3484.75	3150.64	3060.99	882.702	4343.84	4449.94	2316.67	340.522	254.445																		2505.87	2316.36	2356.89	1531.75	3814.22	2640.86	2470.24	4272.4	266.063	604.253
	4909.88	2079.75	4343.9	1452.74	840.16	3913.2	4658.38	981.055	917.544	607.895																		697.841	1193.74	888.117	35.6603	1955.56	283.697	2111.44	2903.19	2633.48	3973.62
	3598.4	2936.07	3551.72	598.491	4045.54	4478.34	3572.45	2635.29	4315.44	413.996																		4632.72	3706.14	1327.53	2091.43	1508.11	4756.68	1020.05	1601.43	1904.56	2711.34
	3034.52	210.616	376.015	1878.41	674.999	908.005	2761.39	4866.41	3363.32	1311.4																		3154.09	2290.07	1545.68	1581.48	3186.41	4132.83	3959.85	4783.05	1152.77	491.496
	1642.35	561.264	3258.76	3392.38	884.974	2826.07	4011.66	1981.84	1543.12	2724.33																		875.888	4215.68	3776.89	919.42	354.569	1289.27	4417	3606.02	3621.69	4475.54
	3063.21	627.567	4980.19	2771.54	4712.91	4436.83	2071.32	3239.11	3193.11	4054.87																		3674.99	4496.94	603.808	3159.69	3303.41	314.608	884.773	4557.03	4014.22	2980.96
	3740.17	3428.43	16.9931	3327.19	1399.09	1448.72	3573.39	3668.79	1436.18	1874.08																		4425.17	1122.1	35.1358	548.935	1886.84	1173.59	867.608	3228.43	3053.51	189.477
	2179.14	3851.42	1166.55	4866.97	3136.08	2883.58	3909.18	748.645	3488.61	3688.77																		1464.12	1661.21	3858.54	3063.4	2394.18	3547.34	577.607	4647.24	1222.92	2225.82
	2854.89	30.6032	1472.12	668.294	875.147	3769.27	4334.04	1454.57	3774.17	2602.09																		4482.02	6.21868	3921.21	688.889	593.03	3365.07	1536.82	2637.09	4769.19	3463.1
	414.556	1119.69	3663.1	2653.51	1227.49	1837.6	1968.43	1115.33	201.945	3564.53																		1456.68	4255.14	3164.42	2386.64	338.211	1995.9	1586.8	4529.87	2362.5	4252.53
	434.691	328.309	2310.78	1463.75	1091.95	1360.26	3847.37	3380.79	2022.52	4390.08																		1575.21	2274.02	3659.85	4528.66	4949.69	3825.42	3930.44	2546.17	2471.76	8.57497
	3802.07	1115.5	4301.97	386.213	4965.75	2868.55	994.519	4867.23	545.012	273.853																		2320.66	4143.43	550.605	276.3	3779.49	811.333	2364.88	948.261	2882.47	3741.01
	3710.94	2813.71	3593.17	3245.61	4330.54	2469.1	58.0514	3472.2	3790.65	1640.1																		3668.48	4523.07	3204.27	4108.87	1456.4	4728.26	4762.1	2242.97	1997.3	4493.55
	117.839	3563.68	2470.79	232.221	3255.69	3278.97	999.971	2003.09	2767.09	3208.9																		3650.5	3780.98	3493.84	4862.77	3458.5	3638.44	944.031	4550.9	2907.03	3761.05
	3498.25	4774.52	3017.89	3303.42	2201.65	3896.22	3090.48	4317.61	4852.48	4985.61																		2600.22	4245.34	4548.52	808.036	3759.98	2646.94	3503.61	286.619	1557.92	2442.42
	749.662	2088.23	352.414	3840.56	3324.55	2569.56	2350.76	1519.09	1338.94	740.694																		60.0596	3781.78	4819.92	2432.18	4256.44	2498	4620.27	21.7804	2683.57	4375.73
	4956.67	908.535	3770.25	4835.12	1769.77	403.435	3805.45	1514.24	4478.15	2880.49																		1292.64	1167.49	199.505	1908.24	3218.37	4902	4672.66	3624.21	3047.67	192.841
	2227.23	699.681	3864.19	320.753	2502.17	4115	3624.98	3197.21	1815.58	3277.57																		3939.87	2989.69	830.401	32.4036	3086.46	3916.45	1297.81	2885.91	1467.56	598.22
	2701.94	4495.8	618.588	3454.93	179.392	2919.23	2759.83	3662.91	2841.24	4824.08																		4151.35	3490.22	3216.28	1097.34	488.835	124.988	1813.62	1062.21	1373.56	293.04
	2354.29	1646.84	2726.79	1501.09	4434.04	1818.46	2246.16	2113.73	4972.39	4254.88																		4191.97	179.976	1552.29	2668.27	1644.45	74.2334	2986.52	451.241	4930.08	1728.75
	333.817	3781.73	2211.64	4872.69	235.153	372.6	2393.4	2057.77	1480.71	3207.78																		4783.04	4518.26	1705.57	73.6891	1231.55	4567.39	2879.9	234.482	2109.59	2314.52
	943.134	419.447	3946.33	711.704	1890.14	2468.67	4213.17	683.939	2745.91	4089.66																		550.673	136.133	124.562	708.788	3556.43	4746.43	1047.38	4554.81	2519.07	4407.28
	3589.89	2039.22	4434.26	302.317	148.599	4907.31	1899.34	4274.4	754.743	690.454																		3121.93	4006.54	3748.97	4351.73	4583.58	2010.72	147.471	2804.73	919.99	2711.36
	2050.12	2113.43	2366.31	3083.01	3442.33	4728.47	4934.28	3045.82	1576.3	3047.79																		2491.56	4294.87	2160.66	2847.27	1388.97	1382.42	1525.98	2208.71	4143.86	1282.4
	1731.82	3801.98	2608.06	1205.93	552.624	4759.64	1043.12	1839.57	224.554	455.987																		4715.42	2780.16	738.979	876.188	3139.61	4977.27	407.275	2178.83	2641.37	2497.34
	1670.17	1196.68	2229.43	2310.19	3002.01	3522.32	1738.53	3590.58	257.559	3883.33																		894.014	4884.69	1090.79	4569.64	844.358	4215.13	3205.74	4051.85	1227.56	2239.41
	1308.47	2287.56	4762.06	2329.93	342.908	2622.45	1644.37	2136.53	1347.23	4365.46																		4430.25	3038.91	982.646	2879.89	2864.25	4153.71	2587.96	611.88	4744.91	1357.99
	2476.41	188.036	4123.8	1221.89	4192.7	4886.49	4021.97	3676.15	1335.66	4988.92																		1590.69	1569.11	3105.76	3570.4	4409.62	1138.19	3298.98	4120.76	2512.61	4266.58
	735.235	998.772	3354.75	4974.93	2620.73	2617.2	4185.7	4353.04	4879.1	4187.62																		3919.28	2968.13	1452.98	869.52	3538.37	3692.21	1576.5	2192.88	3459.68	2625.98
	1707.76	3025.96	3056.4	4362.5	4983.47	1897.07	611.431	4297.65	4270.54	832.309																		3699.28	3218.68	2444.84	1534.14	567.32	4371.11	1525.99	2802.19	2827.6	912.544
	4818.85	743.823	3706.99	2804.35	3839.3	126.662	4165.37	201.432	1191.57	4360.56																		4855.48	1879.46	3012.47	3087.3	2534.01	616.22	569.643	4320.83	1839.84	4132.42
	1410.74	778.507	433.335	43.9555	875.124	3773.46	331.182	1267.08	2502.22	4854.82																		4597.7	1899.65	2129.42	3109.91	1235.07	4825.41	3970.63	4170.23	4657.67	1037.95
	2355.83	2599.39	1287.3	714.534	3617.47	1026.02	4648.81	804.857	3679.8	1303.68																		339.832	2552.57	803.58	3052.88	4718.81	4119.45	1460.74	2956.22	4411.88	3044.51
	4728.81	3428.84	1968.1	4276.37	3969.41	2609.63	195.495	3519.22	4699.46	4769.09																		2270.73	3113.93	204.478	1077.38	4708.11	3616.92	4922.34	3668.06	2377.09	1985.88
	4370.72	2305.42	761.47	746.946	2642.29	2526.51	4800.28	2228.36	861.084	479.067																		3958.37	1182.48	4677.17	1368.53	1354.55	2766.33	810.773	4568.07	2202.43	1030.58
	2285.14	1000.2	4815.65	379.384	4713.41	953.083	916.502	1488.09	2222.94	3095.8																		4450.65	3219.81	2817.11	922.039	2268.21	3746.64	4590.1	1682.1	1708.46	2751.27
	892.357	3971.57	3475.89	2151.78	1081.78	1300.76	1809.64	4272.68	1769.09	3589.9																		3899.3	731.592	2769.99	896.316	1499.22	2213.78	168.357	1987.35	819.51	3748.82
	3581.32	2156.04	4110.86	1923.82	3448.09	1935.95	887.75	1481.7	1055.83	1680.46																		3058.56	2884.55	935.923	3297.37	926.105	4467.74	1112.72	1831.45	1714.12	1038.85
	2006.47	1158.07	531.655	3441.38	2817.6	1841.58	4826.26	2005.86	3278.74	3377.57																		324.807	3840.33	4848.92	4749.05	2204.7	3566.46	688.169	3328.59	2907.73	3728.67
	2793.77	808.538	3336	709.373	160.902	4944.09	3228.13	2975.45	4733.22	340.777																		1776.01	3061.5	4642.37	22.679	1058.24	96.2517	3737.79	958.338	621.815	221.359
	907.771	2843.14	2247.64	2111.85	904.552	3772.05	197.912	1075.54	2228.77	907.736																		2567.89	657.068	4600.37	3031.58	3834.45	2604.86	540.679	4509.87	1486.68	3913.35
	969.716	1355.02	2468.77	4809.09	874.536	3513.36	4347.88	3023.27	602.685	1863.06																		3396.75	3712.66	2821.79	932.594	2698.66	2413.63	4901.58	2805.35	2123.58	3095.7
	2877.87	129.237	3910.61	3381.41	3975.42	858.43	3144.75	1186.51	4880.59	1954.82																		1996.7	4475.12	4987.65	3263.51	4188.48	3929.66	3859.87	892.701	2467.71	2839.59
	3709.9	2294.17	1009.36	1529.5	3896.95	2777.88	3398.9	957.605	3132.48	1390.65																		809.125	1135.6	1584.39	2237.5	481.663	2719.29	1539.1	2225.82	3080.87	2782.64
	1121.75	75.5713	4957.41	599.989	3177.13	2828.17	4937.37	1935.92	528.863	2410.53																		1409.25	1702.91	3554.53	3278.52	3603.48	1195.75	439.781	2230.02	2971.51	1292.54
	3902.19	306.475	1937.12	4264.44	782.879	2966.75	28.3672	3950.23	3176.54	713.681																		2372.18	301.701	473.918	1959.72	4952.15	4512.61	926.448	267.622	3279.65	2919.4
	460.737	3177.5	4383.58	4392.05	890.365	411.237	4136.78	3684.84	1982.47	1839.66																		1407.49	892.899	4960.14	1764.6	4380.46	2648.17	2710.25	4917.73	4003.46	2995.33
	1741.2	2217.72	4637.53	4336.01	4731.5	3353.33	3059.69	637.109	2439.22	4832																		3460.04	771.808	3682.2	3883.17	3826.08	2575.92	925.287	4512.7	4615.48	1374.9
	3190.9	4522.01	335.168	3757.84	2305.89	4998.86	4872.92	1866.28	1752.22	4443.73																		3169.08	2378.6	32.9444	59.788	418.985	3456.34	420.653	3445.71	4383.26	209.908
	1454.71	4884.41	3271.51	3863.43	1804.99	2515.07	2590.39	3513.24	3226.62	745.669																		4962.19	3092.05	925.052	1611.27	2655.2	216.893	1093.39	4566.84	3282.55	1098.65
	2585.76	3961.04	4693.85	95.6953	2795.85	1838.55	2854.1	1405.58	4354.22	569.495																		3489.37	3706.07	1706.39	2237.34	693.704	3364.85	3996.85	2980.65	74.8953	4990.82
	450.278	2984.14	3576.33	1548.77	4630.4	1420.72	2495.74	1571.65	2063.96	2108.4																		1572.9	2729.69	4312.16	3126.31	1614.72	364.863	789.34	3621.34	3962.01	3102.58
	3339.45	3837.07	4665.77	1557.02	2556.53	2888.04	3330.88	2201.68	3316.49	3672.48																		4995.68	235.865	4381.82	3463.56	4844.23	4264.41	1256.09	2585.72	4055.73	3660.09
	2159.36	2708.12	3869.51	463.73	1370.87	1459.91	1200.85	4346.53	2407.91	3836.77																		533.033	3675.58	4994.51	3571.54	2906.45	2621.89	1510.69	2224.52	1692.68	2238.98
	4675.5	4758.65	324.933	3668.9	3437.78	4732.74	941.413	1996.58	2702.14	1386.99																		2676.25	4511.84	2254.41	4723.93	3039.26	108.452	3424.91	2637.22	2330.31	3386.31
	1388.33	4764.84	3418.85	2794	161.699	4757.06	170.773	419.738	679.394	4178.89																		4551.23	3178.34	2249.8	3999.76	4596.71	1500.65	635.895	1025.18	864.092	4300.57
	983.431	1532.45	3481.23	1804.27	4448.03	1109.62	4958.41	3284.73	2638.49	1564.4																		4957.36	1680.61	2535.77	489.717	3849.02	3031.37	1382.19	4405.19	2533.1	4421.03
	4643.91	2210.65	108.977	225.022	2342.32	4777.62	4472.65	4348.53	3457.26	4499.38																		285.371	4313.83	3321.05	492.862	1053.21	654.262	2661.89	2500.31	2654.08	2372.62
	486.039	839.263	1911.16	1771.17	2840.4	258.748	4291.3	3004.8	4973.1	899.162																		264.587	4843.25	3416.27	4180.83	4383.77	3542.27	1498.69	2196.5	3079.57	3674.53
	4286.38	2339.08	4349.62	3554.31	3415.97	924.281	1980.04	2853.78	3546.08	4308.55																		2948.05	152.254	3933.71	3499.64	1543.21	348.089	3202.17	4915.83	4376.36	406.281
	2462.77	4944.22	239.766	475.498	4293.36	1691.15	3422.4	1859.97	4882.35	4948.97																		4990.02	3609.33	4602.72	37.5338	145.25	460.409	4879.68	2749.66	2639.69	4218.61
	3887.89	1532.04	3071.37	539.06	3874.82	427.666	3202.45	1466.61	4779.59	886.894																		985.016	2807.74	1510.46	1176.85	4372.04	3434.1	587.345	1830.04	2958.63	1440.33
	3092.14	1752.78	108.969	863.924	4948	501.384	3659.17	2275.43	1574.94	3875.91																		566.933	3463.3	4751.85	3948.09	97.771	3874.13	873.366	3217.53	1213.57	477.341
	497.952	2931.88	488.955	1342.76	2669.61	3460.03	2083.44	4861.58	1031.57	3233.06																		1747.09	2198.9	919.643	2584.07	3966.49	3949.51	284.288	2747.99	4500.75	1830.45
	4276.78	218.898	4531.84	1523.63	4789.33	4059.39	3753.78	2611.53	334.146	4777.88																		3819.08	549.715	789.876	4839.46	2997.33	103.956	1402.07	2223.39	48.031	1062.28
	3918.42	705.272	1328.71	738.534	1104.05	3612.68	316.558	4946.51	4639.96	1066.15																		2262.09	4519.98	3870.6	3151.87	2347.27	2846.96	3081.07	4117.22	682.269	4014.42
	613.153	4676.64	3867.86	3885	4732.19	4471.02	1893.66	547.728	2443.49	3130.29																		85.2679	55.2224	382.078	2021.96	649.754	294.865	2781.43	913.502	3841.04	3039.58
	1371.04	4007.4	3401.82	1747.86	3357.41	361.324	237.095	536.579	2733.49	2667.64																		2658.33	4219.94	96.153	722.89	3611.16	4549.34	606.931	2153.85	1095	4570.83
	2619.93	4638.85	1622.09	629.725	2614.7	2892.65	3588.44	4901.93	4812.2	129.615																		403.707	2637.34	4835.16	4223.53	3369.94	2608.57	2135	2359.22	1773.73	26.1258
	3635.14	1365.06	3250.22	1010.51	4595.55	3645.77	2729.5	4763.48	1625.92	647.271																		2957.3	1767.68	4169.13	25.5318	1706.2	397.155	2922.15	2598.87	2694.18	3567.77
	470.297	359.97	4744	2699.99	2476.42	3372.06	885.353	4162.56	4918.05	4310.72																		4074.33	3842.92	593.234	4341.17	2580.25	4786.45	3500.71	4532.5	2366.49	1936.6
	2375.99	2079.44	3606.44	432.161	3142.86	341.301	4889.26	1586.56	4948.41	2240.73																		4929.82	3693.41	3131.25	161.423	4956.52	38.8162	2885.98	4176.02	2690.05	1818.15
	4676.09	1561.73	4932.28	130.735	3572.16	4047.35	1234.43	4166.92	350.183	960.252																		4460.84	1805.91	2215.7	3945.04	3916.81	3633.76	2308.48	3105.67	20.8903	1097.02
	1786.41	3166.14	4564.65	1756.38	1140.61	3809.36	3617.19	1988.39	694.882	921.759																		1515.7	2841.25	638.425	1775.42	3381.87	718.899	3319.65	4125.57	3232.26	4103.43
	3502.74	2099.72	4021.38	3628.99	3966.33	4742.36	2265.17	570.084	4981.7	594.796																		1443.63	931.403	3875.17	4256.58	2632	240.463	1471.28	4236.85	2702.96	923.036
	3225.26	2466.6	2659.55	3065.98	1723.18	1637.7	4703.18	4420.29	1263.68	3476.43																		1321.45	1819.75	2230.4	1938.16	333.089	4341.05	4073.55	4823.36	3889.58	3535.68
	4534.07	1767.66	2453.41	4819.82	1472.67	4169.25	3337.22	3191.39	3817.4	2658.39																		1896.57	2969.4	1729.77	2199.07	335.241	1238.02	4256.64	3361.03	3179.28	2989.41
	2853.29	917.642	1110.14	1763.81	3333.57	4283.43	2262.42	2615.07	2984.86	3491.88																		1315.97	3199.58	3843.39	435.251	585.321	2268.27	2545.37	4356.34	3745.05	3624.86
	294.125	4861.9	14.1657	2765.47	1530.35	2288.67	2525.67	1484.4	4947.6	4482.85																		1209.73	414.424	21.0953	3610.61	1805.41	256.644	4752.89	3607.95	3726.23	2074.18
	2145.52	249.157	574.384	2967.12	2849.41	4438.22	4827.57	3272.71	2673.88	758.878																		1176.35	4841.29	2365.88	44.0935	2925.43	2585.57	493.276	4529.43	1457.94	2363.89
	180.086	1254.61	2616.47	1543.9	1275.6	1555.67	4485.93	560.473	4512.16	3607.35																		4296.43	895.532	2292.49	4671.4	3521.55	1542.57	3113.2	1701.76	1391.3	4349.93
	1940.9	79.3245	3244.48	3899.74	851.397	3717.75	1907.46	4232.26	3223.49	3682.47																		4973.29	440.955	1167.38	2571.54	836.008	4509.17	3028.44	3879.35	1351.64	904.264
	4881.89	2675.57	3415.98	307.387	2978.37	1331.99	288.153	2921.95	3389.17	99.9957																		1140.86	4590.18	1016.35	1444.44	4455.71	426.184	4700.15	3662.93	1970.47	1963.75
	1650.96	2093.25	929.503	214.801	1873.3	2538.5	4156.13	3245.98	3493.44	3680.03																		3379.26	732.835	3884.14	536.397	4131.48	637.356	1367.41	284.924	2186.99	3519.66
	2964.65	1675.57	584.37	2167.16	641.503	1701.01	1123.85	3795.42	1588.69	2002.58																		1243.39	683.38	2286.96	4655.04	402.546	1966.3	2310.14	4648.06	2624.04	2397.5
	426.319	1067.52	4961.92	1708.09	4035.53	2586.4	2183.85	2716.94	2196.79	1447.87																		3777.57	4387.69	1862.11	1501.72	4179.4	3912.44	761.896	4010.93	534.559	4481.24
	3476.8	4538.06	4806.75	4516.94	686.528	1691.13	2024.37	4425.83	1038.88	4869.72																		914.76	312.838	102.517	389.058	3587.58	1038.8	2927.9	2581.74	4934.21	1665.23
	3163.59	1339.03	4173.44	4929.83	3835.39	2502.11	2481.16	4756.73	3497.12	3712																		4755.8	4501.07	1501.54	857.733	3839.94	450.998	609.805	3670.24	3692.04	388.647
	3161.82	494.246	1424.61	2059.74	4981.73	2905.18	2976.43	4385.16	3096.49	1121.11																		354.004	1037.12	4094.96	2799.26	1483.48	966.634	1929.12	1991.39	1137.77	4405.2
	1524.48	2948.77	2669.65	3379.22	4587.8	1604.37	614.193	4807.27	773.417	867.357																		3361.38	2135.74	2402.61	1919.94	3782.63	2585.99	1062.54	61.211	1533.23	1847.85
	2994.01	3347.45	1141.52	2225.47	965.297	4260.26	4256.06	683.675	2782.81	2439.25																		1727.61	711.794	2397.66	778.071	3419.83	725.851	3682.97	3965.16	1266.1	2665.06
	2612.04	1800.2	2122.31	2393.19	3992.28	842.676	2143.53	252.506	1691.48	2018.48																		3363.2	4934.97	881.947	1601.71	4943.13	1519.65	3156.46	1725.14	610.625	1825.59
	1608.21	3798.95	3240.9	1073.41	3871.25	2974.78	4799.76	788.148	3341.04	892.643																		3455.31	2696.07	57.261	3413.08	618.599	2265.58	58.5282	1146.57	2451	3414.1
	109.981	3060.55	1961.61	205.417	3582.27	810.068	2878.7	886.857	1973.31	3257.48																		875.898	1160.22	53.9663	3819.48	4393.24	3617.38	1984.56	2049.42	4602.64	1191.22
	4668.55	3473.65	1442.63	3217.08	1432.65	2082.28	4219.68	2306.45	4971.3	606.94																		1449.47	1637.9	1625.16	81.9218	3082.69	3900.76	884.399	2598.78	1637.9	859.387
	1732.14	4802.63	4773.94	680.15	3205.33	1373.58	3793.33	2062.28	332.287	997.956																		3322.99	481.297	2306.11	3446.91	580.849	1102.7	3638.78	4896.02	1428.4	2376.02
	2008.12	4352.59	802.051	2283.98	876.295	359.899	4040.56	1132.69	475.187	3978.72																		50.2804	3590.49	4766.36	705.094	4408.61	3475.69	3812.15	417.622	2442.21	50.0301
	2886.94	3051.3	4611.62	2129.58	3206.6	1402.95	545.694	1311.09	3882.9	333.704																		3921.99	2952.11	4957.65	3110.29	2961.58	1505.96	1396.25	1650.51	2354.01	379.145
	3948.8	2579.87	723.777	2208.91	1392.65	798.742	2006.96	2865.85	3595.88	4234.46																		1850.93	438.778	3238.61	954.399	360.473	1300.28	1043.47	4600.63	3807.21	2607.04
	1443.27	3005.04	4057.22	2445.29	2790.54	378.926	3715.54	3838.67	3346.05	2786.05																		3055.92	82.4828	1984.97	4577	83.8517	2226.22	4633.3	4863.89	1994.06	161.585
	3539.06	611.009	4729.55	1732.77	888.915	3733.77	1682.7	3777.43	3552.56	1939.58																		3364.33	2617.52	4819.62	2902.89	3892.55	1586.79	3364.83	3727.36	770.26	2941.58
	4532.61	2323.39	2919.4	2415.82	3134.2	2845.15	855.355	2946.41	367.327	3986.63																		698.922	3360.29	3096.98	1659.18	595.295	4343.21	4796.67	3465.72	1232.76	4576.16
	2326.89	4964.24	543.696	4257.67	1191.19	3113.76	499.54	783.622	574.365	291.099																		3256.89	3644.57	955.227	1632.31	2505.26	3240.18	1783.78	4287.25	2519.7	4415.97
	51.1873	4753.61	742.905	4299.54	1968.97	2465.17	1626.7	2196.95	2597.98	3033.41																		612.609	1049.51	4029.32	3031.59	2938.34	2604.89	4435.83	3501.3	3534.56	3726.68
	2657.03	12.9494	436.781	4692.53	4156.89	4881.51	2226.14	3799.14	3132.76	4328.9																		4738.7	3602.09	1926.39	766.448	1527.07	4804.48	4347.77	2700.46	3594.63	4799.56
	3182.44	4589.97	2533.61	4058.8	2080.06	2449.41	2543.47	4755.65	2640.7	2820.82																		4948.94	3062.88	1331.68	1336.44	3789.12	1401.09	1816.98	3137.09	4525.15	457.725
	1244.12	1809.35	3813.76	2026.95	2460.97	197.946	294.993	1199.25	3357.62	866.337																		2132.76	1396.4	427.996	2423.37	4376.23	3568.3	3489.4	756.557	4635.81	3959.32
	3461.23	3402.65	4196.11	2504.39	3894.11	1550.53	4441.02	2307.52	1452.12	3189.6																		1085.19	4574.78	3720.94	2091.77	845.511	4527.29	2734.58	820.499	2427	3404.08
	4308.94	876.917	1968.82	1755.83	1408.48	3273.16	4449.25	2993.24	3153.96	673.443																		3830.67	424.775	4342.24	1429.15	92.78	3903.84	1332.31	871.385	2459.92	33.2533
	3450.18	331.054	152.624	1247.26	2282.12	2071.49	184.566	3413.32	3100.55	1794.46																		63.1744	3898.75	1188.55	1064.75	1579.48	3510.87	4718.31	4066.22	2084.55	1110.9
	2489.46	3397.26	2895.72	1300.83	530.271	2082.57	2853.6	4998.13	791.666	3889.94																		2235.85	1430.04	3030.37	3124.69	2264.46	3624.31	431.476	4429.1	2157.28	2326.79
	4353.8	1745.08	1759.49	4465.15	846.889	4386.82	1192.74	4794.69	470.106	662.708																		2719.12	3507.52	2000.93	743.196	3266.06	1059.82	1835.13	320.746	3052.51	2803.04
	2039.08	1952.08	2817.91	3505.19	1036.86	4829.56	3454.74	3391.61	918.876	4909.74																		4394.68	3344.63	619.311	3197.87	4228.21	200.605	1181.76	4835.62	4574.47	454.847
	314.138	2650.54	3631.46	437.302	823.516	4373.37	4644.67	4739.16	4012.93	4900.58																		3898.89	3176.64	4779.27	2338.87	1545.69	449.167	371.03	2390.49	4232.93	1855.08
	2384.66	177.726	163.841	80.5993	2210.88	3605.05	298.97	2075.59	1740.05	2000.23																		1925.81	281.998	4666.98	1065.67	3317.58	2583.79	1953.99	1188.46	1111.35	540.417
	682.6	1989.66	2033.86	4610.37	4653.2	790.171	460.626	292.39	2934.29	4783.63																		3975.19	1133.53	2752.46	590.54	3828.72	494.167	1545.88	1885.14	4792.92	3473.37
	4823.85	2669.73	4529.01	541.635	1904.03	897.223	4697.16	4334.34	2838.55	4528.54																		54.7168	736.533	1218.54	4719.29	3103.11	2969.13	1124.69	43.7123	80.1121	1942.24
	3157.37	85.967	1065.78	1850.38	4025.54	4411.82	3124.88	4482.65	4276.28	684.691																		196.773	2758.11	975.105	2914.74	2624.69	4791.7	665.942	223.409	1643.44	2262.84
	4488.77	3399.09	2251.46	689.188	3932.63	4778.4	3080.1	1134.08	4209.98	4989.28																		4015.43	2858.26	1445.39	2795.27	2539.23	4108.69	2491.92	4310.51	1123.96	555.008
	1670.76	2051.32	1695.25	272.151	3547.81	3199.87	1640.33	3771.72	17.8732	3746.19																		4956.9	1730.31	2385.82	1910.89	1944.76	2582.8	1934.34	2917.8	2664.31	944.676
	2513.27	3192.38	4975.33	3400.43	4560.06	648.975	960.6	150.511	260.6	1048.77																		422.947	2426.69	3789.1	2621.67	3323.02	287.61	3180.08	2340.71	234.839	1547.01
	4932.59	4287.15	3351.44	1481.63	156.818	4716.59	264.448	4870.88	183.712	3368.56																		1570.93	3742.64	4931.6	3782.45	741.048	4057.89	3532.38	4720.85	3102.42	2762.72
	1219.4	3762.96	1220.38	2679.79	2388.26	204.938	214.884	416.385	4690.56	983.182																		3555.31	4911.32	3850.66	452.301	1353.71	998.042	1708.42	4572.24	287.025	599.931
	3268.45	3267.17	303.382	2953.95	4981.95	1723.62	3476.86	3384.01	6.12159	1917.86																		2938.86	490.276	4787.11	1827.67	3597.15	941.138	2547.91	662.229	2689.03	4239.4
	1692.46	4679.11	3583.81	3201.49	3101.59	2631.09	4378.37	1326.41	3347.72	2737																		1597.8	2276.77	2837.09	924.306	3939.24	2865.74	3393.81	3756.55	2490.78	4229.7
	1964.99	2885.22	4596.99	625.438	1249.87	1191.34	4442.89	3023.04	574.891	793.27																		1107.68	598.365	2905.22	2461.16	2262.57	3700.85	1714.34	1960.93	1014.71	4597.76
	187.342	3536.19	800.007	3394.47	938.117	1531.57	2600.92	4661.94	4926.2	4236.55																		2680.27	3517.76	1557.85	4529.29	2651.77	4275.91	412.898	2198.31	1501.29	1216.02
	1235.48	4551.28	977.458	4647.97	297.532	1229.13	2359.84	4777.65	2187.68	930.915																		108.309	4456.48	2763.31	2375.16	1665.36	152.524	3678.05	1481.64	2708.19	4522.09
	1733.92	4738.54	1357.41	4108.36	2746.45	3948.16	725.397	1346.1	4098.71	4694.97																		628.522	3679.23	2884.27	3814.52	1462.93	1557.2	1061.73	116.064	2830.29	4143.38
	156.575	4943.12	2231.64	673.689	141.971	2338.37	3211.03	1444.31	3073.28	1122.33																		843.355	243.693	196.094	4461.64	4655.48	1368.85	1815.76	757.466	4245.41	3048.08
	4703.28	2322.92	789.912	3762.09	2837.09	4410.54	3731.14	2325.99	929.286	4826.81																		696.703	4012.52	3248.37	886.332	602.517	231.858	2772.48	2301.8	1626.9	4592.88
	1652.56	521.439	2490.54	4729.64	4784.86	4506.39	84.8351	3298.25	2237.83	2327.94																		550.721	4248.91	3213	2637.69	912.986	1572.1	3863.77	2497.15	353.884	1980.97
	223.988	1041.25	1055.03	1069.16	2349.96	1110.17	1064.1	3255	3835.91	250.8																		3255.75	3202.47	3231.48	938.439	1808.67	696.501	3261.75	858.826	2138.56	2997.04
	4988.11	2315.97	4823.2	2101.32	3559.79	4013.93	2613.06	4690.83	3757.58	4118.38																		4218.85	1820.97	4092.26	3768.73	600.255	307.942	1476.14	4789.63	1068.94	4035.54
	1698.49	4217.76	3944.45	2913.73	457.295	1914.92	1347.48	792.021	4958.3	1875.82																		3024.9	4619.48	1948.91	1953.81	4352.47	3394.49	1210.96	488.158	2241.24	2032.32
	4652.04	823.312	4091.59	1459.32	4705.03	4396.34	4423.29	143.786	3755.08	1595.26																		88.4825	725.32	4967.53	4142.46	3177.09	2328.69	4708.75	3623.64	3028.4	3038.98
	4588.98	1516.27	1561.25	2817.05	2552.11	2604.09	46.5615	3455.18	4694.91	423.918																		4755.18	2287.66	1770.27	2208.71	2701.93	4257.46	4768.25	4867.54	1018.42	1484.17
	284.835	4731.16	4500.38	3359.95	2043.23	4257.44	502.207	930.496	3394.56	718.43																		3222.87	3243.88	3117.18	204.701	4115.2	3949.91	421.27	3826.01	4367.65	4070.75
	2426.53	4702.28	280.797	3717.39	1919.65	2486.68	965.508	2017.77	1733.04	3600.65																		627.739	4723.58	3337.41	2619.7	2556.38	1636.39	382.55	3784.14	2735.57	4490.15
	1093.15	4460.07	2110.46	2406.14	4736.66	4420.9	3568.09	3569.31	3786.01	2548.4																		3466.66	689.661	4726.81	1836.37	2881.71	4791.9	3465.55	824.763	4383.39	4389.02
	3283.57	2784.42	4944.89	1918.76	1966.65	1781.48	4051.85	4918.8	3371.24	45.3667																		1340.68	4413.12	543.666	2110.76	4875.88	4315.17	1541.25	2739.41	2770.36	2714.35
	2076.97	1938.73	274.943	812.114	3174.85	1376.36	4321.69	3040.19	2986.33	3571																		3191.67	2302.64	64.3835	1121.88	904.008	4281.25	363.022	2487.57	489.732	2212.08
	4912.33	4946.44	4046.71	2461.54	4662.2	801.7	2796.6	1366.92	187.712	3443.39																		18.215	4864.08	4979.65	3592.64	674.43	3025.36	3015.38	2016.88	3385.37	2324.91
	3055.45	1859.19	4684.4	1793.17	4699.52	3914.66	1328.96	2524.14	3951.13	3475.9																		3905.67	3172.93	3370.28	3737.15	3862.17	2087.18	881.312	3729.64	1253.24	4555.4
	503.102	4020.35	2582.66	1240.97	2660.76	566.814	4213.79	3253.01	3773.48	2794.36																		1065.54	4762.62	2593.32	2448.94	640.582	261.552	3365.57	3750.51	1495.04	1181.99
	3914.78	2780.37	4831.8	1677.34	4376.17	2427.67	4344.37	236.158	656.148	866.424																		3414.03	4196.16	1684.09	1645.49	4573.24	1967.4	2815.3	919.078	52.0962	2641.71
	1770.28	920.575	3576.24	3185.11	1603.35	1580.49	3713.59	4243.22	2320.2	2066.71																		4009.98	3010.65	3844.16	3259.66	1502.33	2698.85	2644.03	4254.78	3118.79	1548.06
	657.493	1931.54	2279.85	1420.66	4201.55	758.417	782.303	2213.1	231.706	4504.37																		1853.04	4113.98	3786.54	2623.03	3234.86	3639.78	1473.07	613.675	4123.35	4803.51
	1167.42	4802.97	875.972	4880.71	2171.06	1960.95	2044.45	436.13	941.416	3973.62																		3279.86	110.358	2187.53	3547.28	825.011	4532.29	952.577	2508.88	1516.7	3912.03
	756.455	716.978	1876.33	4962.06	4714.71	422.251	2581.56	1995.58	3814.71	2628.5																		3226.51	1094.89	4158.3	2068.68	1504.03	2443.92	1315.8	2126.69	3227.33	1036.92
	2559.7	4388.26	832.855	442.863	3317.35	2547.35	742.89	4369.03	4425.59	1823.68																		3786.22	2624.15	498.13	834.374	3443.62	941.328	2990.17	1261.26	668.964	1857.18
	4089.93	934.407	4136.41	2551.46	840.716	1876.71	2993.57	4211.85	1614.06	3083.52																		3542.26	1572.57	4116.68	449.077	3949.44	3975.91	1872.44	1914.78	3544.86	4951.88
	3251.51	1026.07	3868.97	4471.98	2778.97	340.154	4068.51	1116.92	1824.01	821.539																		3656.4	3954.47	2662.33	3539.81	1648.23	1674.27	1751.5	2248.7	1477.88	341.804
	4882.76	4619.95	527.833	1303.26	662.184	3799.72	4021	1229.73	1426.81	3203.95																		1818.01	1920.43	764.586	2136.32	2303.38	3382.72	265.151	2779.98	3712.69	1006.18
	329.789	4803.84	2002.32	60.9756	2514.35	190.521	1351.04	4874.81	1373.2	608.742																		2994.28	4919.96	2089.51	3131.67	1902.06	1151.79	44.1299	3804.36	4115.79	4831.5
	410.409	4861.47	357.916	3149.57	2519.16	1558.07	1754.21	2188.1	3246.45	4725.52																		3259.5	145.45	4163.24	2162.03	113.295	421.804	1989.04	734.907	2966.85	493.447
	292.452	2982.33	2824.41	4101.06	1825.2	2543.14	4922.81	4224.02	787.055	879.002																		125.009	3903.27	2606.36	1224.33	262.596	2622.01	4849.36	2871.98	3894.18	3663.09
	3993.59	831.085	3969.58	2803.87	2004.53	1832.63	1258.48	1812.8	3850.35	3713.13																		4412.08	814.031	3840.14	423.708	675.296	4060.26	870.95	3118.22	3184.92	3625.11
	2347.99	364.398	2236.66	1245.19	3392.95	723.604	2158.14	2774.22	4788.95	1224.83																		3637.34	3261.84	3631.68	4015.37	1092.59	869.777	3802.88	946.225	869.886	2480.91
	4997.25	2128.55	383.99	584.889	3151.59	3912.96	3696.39	4754.47	2341.07	2090.71																		45.5695	1931.58	1957.83	114.914	626.752	227.262	4643.22	1836.4	1633.46	1493.28
	105.191	236.228	2189.23	1371.47	689.134	1673.18	2840.13	4587.82	4534.92	1169.92																		2030.67	4797.44	2543.91	4493.47	314.891	3400.51	1942.4	3049.83	974.289	4582.06
	3644.62	746.192	2450.13	4899.54	1437.14	4438.43	718.059	1344.83	4629.73	992.494																		2206.66	3005.02	892.831	1635.32	106.669	377.499	4389.52	388.496	4143.85	713.884
	410.177	1074	2422.39	565.606	3966.61	4757.77	192.833	477.714	2341.04	397.093																		1262.88	2585.57	4097.6	3759.17	4791.89	3483.07	4689.82	3899.86	1365.11	2072.24
	3844.94	2800.48	429.962	4135.32	575.318	3747.25	1115.16	668.154	515.45	4320.87																		1866.41	4690.34	3796.86	554.85	591.737	2234.13	3701.8	2166.91	2099.31	3100.2
	3757.61	1644.55	1165.95	3897.27	4715.58	4399.31	866.673	3213.7	1653.4	1191.35																		1382.65	4347.27	535.039	3303.71	367.443	1321.09	882.657	350.58	2243.97	1450.51
	1273.46	1129.57	4461.82	524.387	2851.01	1817.48	4210.94	700.077	1449.65	4808.01																		1211.22	4907.62	4941.18	238.091	1833.33	663.899	936.803	4515.41	4980.49	460.981
	2999.5	1284.83	1729.19	3400.92	4035.38	3681.31	3234.03	1459.1	2058.05	2611.43																		559.623	4472	476.335	279.495	4951.05	3693.11	1941.89	3064.9	1694.25	4598.06
	2850.87	1393.55	118.021	3296.19	4605.04	1518.7	4713.62	4441.52	2814.92	1531.38																		3169.27	2977.19	3799.92	426.765	3828.78	1128.22	2801.43	1712.86	892.835	3412.34
	1136.45	4441.06	1520.66	2938.14	3445.09	4689.07	1434.73	1820.88	447.343	1066.58																		32.6673	1740.42	4416.01	3340.29	4947.48	1583.37	3828.78	2525.1	3368.06	4390.7
	4501.48	4687.2	4511.14	832.325	4609.37	1583.09	1988.36	4122.71	2042.68	4569.72																		62.3278	4579.25	1955.74	1991.55	103.409	3880.3	2962.89	2089.99	2955.51	1431.32
	3535.78	350.459	827.126	422.605	4964.34	498.603	4948.89	3818.86	4362.44	838.793																		2815.61	913.668	1993.21	74.4142	3034.86	192.303	1538.48	2240.57	1592.24	1542.82
	3356.89	4824.85	1475.15	3676.01	4722.79	3067.12	3687.39	4252.91	3907.4	348.119																		4729.37	1864.2	2277.87	3114.41	3969.82	1162.23	4923.7	3033.69	3429.75	2296.33
	2701.56	2135.9	4062.47	1207.85	1398.5	4704.25	1258.23	1825.36	4117.13	2563.49																		4295.99	246.161	829.33	4561.45	2826.61	4690.67	1951.28	354.718	678.186	2387.93
	2372.19	2425.91	2728.63	4068.18	1664.76	1050.43	3825	685.177	2248.94	1902.77																		1965.42	2077.83	3906.58	3011.01	457.572	1360.57	330.766	1995.18	3318.3	4406.77
	215.423	2767.45	1335.43	4110.39	3244.55	3291.77	4118.3	4362.81	3289.28	2760.21																		3822.53	2510.35	4020.15	1860.11	1942.48	333.065	2543.22	664.106	23.294	45.8642
	2102.18	1530.11	1415.63	671.633	4791.89	4515.73	3963.01	4562.63	4974.02	602.925																		812.146	4872.81	1316.78	1028.74	4411.16	415.488	2697.94	4939.15	359.857	3504.27
	2618.12	3455.28	4584.71	1964.95	3146.35	1387.5	39.0814	4629.17	3387.83	1737.73																		253.457	2756.88	682.875	3987.77	1324.93	185.673	2054.59	2931.48	736.111	4151.15
	795.006	4915.44	3068.06	2783.04	4495.91	3383.97	1729.46	4223.22	3759.41	4135.51																		885.804	3799	436.099	2450.53	739.653	4078.3	2275.24	194.298	618.147	3339.99
	1175.01	3338.59	1522.77	2294.32	688.573	2351.12	4872.23	4196.74	1643.55	637.209																		1198.52	4324.08	2699.66	3556.82	343.807	1277.37	2541.2	472.662	590.696	992.303
	2652.89	2809.58	1638.61	2065.54	4155.35	4914.83	4452.5	3585.5	2690.94	4304.46																		3325.7	4761.14	1188.25	947.805	1021.73	2218.2	615.465	185.352	1399.33	1654.99
	3819.91	273.392	2443.25	836.149	1884.67	2592.06	3650.74	4064.6	4797.45	879.4																		454.32	1957.82	3167.08	4941.69	4451.41	391.198	1495	2185.89	871.41	2457.15
	1830.46	4197.4	585.116	3675.74	3343.28	358.93	187.369	659.032	1336.44	4674.32																		1543.33	394.966	2999.2	3112.5	2001.68	125.998	2720.21	897.35	2808.45	911.859
	887.483	1515.07	4219.59	1086.72	3204.11	2969.85	3291.73	3878.21	1065.38	1705.01																		4436.81	865.538	1939.13	2921.99	1482.51	4762.07	3678.82	3843.07	13.672	1327.77
	1480.07	2437.98	88.4585	3816.16	2216.01	2084.88	2045.6	393.718	2415.24	1516.42																		1507.02	865.155	1682.58	1349.83	708.645	1641.74	3128.47	4592.24	2109.8	2952.93
	3759.6	2549.81	1365.69	826.59	2258.76	2091.97	1018.7	3304.4	2722.23	4213.77																		4480.33	4558.7	1928.59	169.025	722.716	150.564	2128.76	1399.88	1080.17	4777.36
	3451.95	4943.85	68.8214	232.096	3535.65	3260.93	3040.58	3966.21	1712.08	567.122																		81.2142	1286.61	1467.79	884.147	3848.62	2716.55	3181.46	4949.43	313.569	1295.26
	2155	4356.57	4066.37	1199.02	1918.91	4232.95	294.805	1211.45	2884.26	3899.06																		4657.12	1087.86	2117.51	2985.85	3324.55	759.682	907.604	4489.1	2063.87	1750.13
	4285.95	222.826	2776.2	3274.74	3729.18	3725.2	3936.57	1548.88	754.283	2362.26																		3202.03	4614.49	427.523	4553.91	3075.71	3917.3	4838.21	4864.45	3430.9	2355.62
	3171.75	4028.1	855.871	3960.29	2250.1	702.764	3541.91	362.932	3283.11	2554.98																		658.074	4337.29	3751.79	1461.01	4135.95	3745.43	2788.75	4176.65	4192.02	4714.65
	1395.69	596.095	199.347	1277.79	3100.37	1866.45	3621.26	4060.04	3430.79	2959.79																		1093.15	4611.35	876.737	4948.72	406.377	739.528	4090.41	3353.58	60.0488	2648.34
	2929.42	4782.23	2647.99	738.949	4031.99	3987.81	3239.23	1017.41	1375.45	4018.76																		1818.99	1058.04	1049.86	629.955	634.872	4763.71	2417.82	951.853	1762.71	4249.52
	2736.04	3924.49	423.773	35.6168	17.2477	2881.17	4353.2	2926.66	2778.61	4781.03																		4325.59	4644.74	1687	4581.98	4129.17	4700.55	979.225	2468.61	1062.57	2512.8
	3.42234	2766.39	2747.66	3650.09	584.098	3332.17	3903.99	1535.05	2043.09	4370.09																		1587.46	4569.25	3872.09	470.01	1470.78	536.596	980.38	4569.9	1669.41	4577.05
	116.625	2120.85	262.146	410.602	3335.03	1157.02	3117.63	4401.11	4395.14	4345.17																		1991.05	58.1072	4124.92	4907.1	4914.2	3835.61	2286.71	1440.02	1357.22	2851.34
	3900.81	3492.53	4737.4	3373.12	2306.54	4937.1	1461.28	1276.18	3826.46	2514.79																		3324.17	2619.67	425.332	1975.47	3600.76	2361.81	3340.79	4123.26	787.245	1155.84
	1702.72	397.925	1688.8	3392.95	2036.89	1763.37	2085.44	2428.1	4443.24	3972.14																		3259.63	308.969	1024.91	431.321	586.993	4351.14	1587.65	4509.66	3685.45	3799.29
	4963.53	4770.79	1653.27	4256.19	3308.45	2271.05	236.695	2137.38	4183.88	2297.38																		4581.39	2924.04	4868.06	2779.48	1343.25	1411.74	1490.47	4207.02	2256.59	1510.02
	865.554	2053.14	3492.96	3821.05	2491.75	3012.5	3463.55	3801.94	3342.6	2554.52																		2652.94	3511.99	3368.3	2534.06	1722.9	2815.56	1989.97	1196	3057.13	3892.58
	204.439	2918.14	3735.86	2335.44	2524.79	1588.37	3727.42	1327.4	3371.93	1409.86																		1107.11	657.502	4665.95	216.997	1439.29	2124.52	1108.44	1297.93	2456.25	2802.64
	3096.19	2744.41	4122.43	2310.38	4962.7	1651.07	2917.35	3463.21	3335.16	3856.08																		389.058	3780.54	2978.03	3078.3	903.994	4898.49	1080.71	4631.64	4922.33	3698.16
	1958.69	1756.63	4367.8	25.3205	446.988	298.446	2283.39	1657.81	4357.5	2472.46																		1496.99	2769.75	1693.63	1635.5	4456.03	3557.72	1457.83	2183.68	4755.13	4528.65
	4727.84	4656.99	2680.05	4602.65	2763.37	1639.47	1279.01	1808.9	1627.04	765.656																		1517.59	4754.66	511.935	838.569	4435.65	1776.36	2356.38	4231.61	29.4637	2599.94
	1656.55	4840.14	2883.49	2629.13	780.233	1903.59	4905.38	4158.2	861.311	1364.59																		846.782	4542.65	1987.82	4455.14	146.891	439.761	930.776	2504.78	4560.12	3103.57
	1604.81	1578.1	390.869	1888.32	3964.76	2608.33	2914.99	828.484	1257.11	1074.59																		590.777	2276.98	2692.69	4645.04	1945.73	129.304	1582.13	2318.42	3379.03	1226.29
	1939.9	1878.08	1753.02	417.258	2855	1775.73	38.0136	254.109	2573.9	2894.82																		2004.96	92.209	1867.47	694.794	1594.29	839.705	3739.33	2547.8	2391.09	1904.92
	403.394	4134.27	4886.54	948.038	2694.34	4882.32	3766.07	1617.5	3004.97	3518.15																		3938.62	2965.71	2071.06	1414.26	3488.41	3797.12	3490.09	4890.31	4169.84	3922.13
	763.249	3913.99	4452.25	3405.35	4012.1	4733.46	2626.27	4686.22	2477.5	4782.42																		3241.13	855.608	3954.61	3470.89	1637.89	3068.81	2077.73	2924.79	4955.09	450.385
	269.445	4200.93	3090.9	4095.72	1698.44	4362.79	315.677	1241.77	1727.9	4332.99																		3808.86	3667.39	945.267	2184.58	3638.53	3204.55	898.014	2602.75	4628.4	1993.17
	3789.46	1504.25	1995.59	3152.7	4745.43	4099.43	1625.59	4257.71	1455.65	4802.48																		2922.56	2602.99	2005.23	114.891	2523.27	4081.88	627.23	2915.14	4425.43	815.197
	4480.82	2984.66	1096.17	4166.63	2804.65	1092.71	415.7	1286.1	2654.42	2330.92																		4913.18	3684.49	3748.47	2623.81	4895.72	3833.37	1477.13	1572.9	1082.46	2515.82
	2436.37	1309.06	4037.5	1213.79	1729.59	297.394	4715.45	847.693	2190.02	721.169																		212.901	4603.99	172.967	2780.57	3874.11	2109.23	1723.6	4258.66	1759.74	4622.98
	4938.44	1604.43	2470.36	3270.13	1648.83	2991.98	4978.84	4521.72	317.964	3700.24																		4816.19	3791.06	2356.04	4239.99	3613.52	4475.78	3872.8	3009.57	2836.73	2851.68
	1856.8	770.173	561.999	2255.13	1234.39	3528.5	1591.61	4530.39	1434.39	3223.9																		3635.65	2917.71	1758.14	4408.92	1780.22	676.948	70.4949	3299.45	4940.99	2814.88
	1292.64	3409.72	719.395	2449.18	4427.78	1138.13	1671.55	3763.8	2396.32	3003.12																		879.527	1125.78	2999.66	2364.33	4607.14	960.696	1815.66	4841.62	4147.75	1293.19
	1172.76	4581.95	411.948	4672.98	2385	1137.28	2579.46	1488.51	862.916	3497.71																		4963.45	211.872	2967.75	1450.12	3205.08	3628.05	4915.59	151.243	4873.12	4560.61
	620.936	674.324	744.095	2280.93	3737.19	2862.87	2746.54	122.026	2278.49	1547.7																		3045.75	160.23	3891.21	2723.21	3290.72	1038.8	1742.62	2281.58	2960.21	204.657
	3475.64	1922.47	2023.86	4207.77	3373.68	3226.32	3675.24	1319.9	3353.74	2960.65																		2407.39	4292.53	582.034	2822.65	1546	390.238	1572.44	4994.52	1034.18	2694.06
	1638.27	4250.89	2304.92	1648.07	1443.79	1810.51	8.56782	4624.85	4786.06	4100.28																		4204.82	3499.4	2999.36	4997.67	1774.45	2215.8	2490.87	4309.36	3843.61	1092.26
	3378.66	75.8345	3523.5	875.625	140.286	4863.88	4754.34	1644.94	1417.29	767.613																		2727.09	4520.16	2510.39	4502.87	1675.22	3567.85	446.36	4594.58	3739.99	3580.29
	4048.68	2081.18	3004.55	3515.62	1947.22	2486.91	900.783	2862.37	4443.44	1783.83																		2282.29	3098.16	1555.37	4536.16	4152.36	3968.21	879.269	3803.96	630.61	266.391
	2251.64	3894.48	4071.46	395.221	3425.37	4731.74	1560.21	27.0814	2501.09	3568.61																		3111.93	800.658	615.747	217.586	3943.38	2564.62	4374.47	351.594	577.947	4339.4
	1437.44	3472.04	1963.62	2553.85	1939.93	3303.93	166.969	2895.93	2318.31	1529.41																		3889.14	3014.08	1565.54	3033.98	3136.97	4931.15	4012.12	4769.93	4092.82	3021.71
	1704.74	267.163	1551.51	2968.4	1241.44	1233.71	3354.39	4760.36	1588.35	4248.04																		631.017	4196.31	4747.78	3782.55	4740.26	4064.82	4880.02	2768.63	3640.84	3934.53
	1327.84	4979.8	2431.25	1198.32	624.981	934.811	237.329	458.214	2417.54	35.6174																		4971.41	3661.84	3625.65	4495.84	1470.08	2224.06	1053.92	4628.77	1471.64	1670.25
	1989.19	4673.7	4797.26	3265.76	2474	177.475	1636.73	2808.14	848.728	2677.33																		2658.75	1185.74	2126.59	4008.8	4680.12	1018.09	2531.94	4290.15	473.429	342.409
	1844.17	2245.46	808.898	2510.92	2450.88	2188.44	3704.38	4236.61	272.288	1600.18																		2300.81	3411.47	3206.25	3643.12	827.914	3192.46	1949.29	319.491	3211.17	3581.98
	3364.24	1089.96	3165.69	2208.37	2043.54	2366.86	735.45	2405.72	85.1788	1332.36																		3030.07	3102.88	2256.45	3984.05	3163.99	4059.65	3462.54	4893.88	4438.56	3018.72
	2589.33	3025.63	352.323	2363.2	1952.76	2457.29	1671.62	541.597	188.03	3550.29																		1589.85	1573.69	2979.5	2387.07	2623.58	4233.5	4339.08	4433.32	1321.26	59.2656
	2307.93	2781.98	1358.05	1447.2	1028.83	2534.98	1008.98	4455.4	1650.41	2375.01																		3888.45	2522.26	4850.86	2291.75	439.975	839.747	1996.94	610.746	1412.09	2111.49
	1877.02	178.012	4439.52	1809.17	4277.97	2293.12	4342.92	2939.27	165.732	3570.96																		3133.34	4611.46	4309.62	3492.5	634.836	4806.81	1224.71	2207.82	1291.94	1155.33
	2498.44	4104.82	1808.86	3156.2	4684.34	4401.16	1042.78	64.7087	3407.34	87.6968																		89.5983	49.4073	2242.81	389.196	3385.14	338.745	1478.49	2689.89	4420.99	1668.13
	1582.04	2271.04	461.829	1905.22	3840.88	3456.09	4472.96	2403.82	4596.48	1962.39																		4814.94	2906.7	2600.64	670.787	4402.04	839.96	3237.9	3229.71	332.095	1418.36
	4427.59	914.393	4146.83	4059.53	2488.26	655.639	4385.77	4132.9	3500.33	4558.54																		990.508	1349.61	3511.34	3214.26	2676.1	286.218	465.773	2625.74	1553.28	4844.17
	1713.87	3444.58	2308.26	2653.02	4406.61	3000.93	267.607	2328.77	3917.02	2828.95																		3313.73	1038.7	4477.37	1091.25	861.026	4260.74	2219.9	4507.49	2294.93	3819.3
	2689.23	4916.58	3256.31	4213.83	4641.69	2843.84	3679.4	4272.34	1056.17	2364.28																		1539.11	447.843	4374.69	3885.41	4936.06	3850.88	4727.33	3037.63	3783.32	2632.97
	1258.12	2789.99	2461.37	3909.31	4000.79	4749.88	3104.1	1114.44	3493.92	3715.76																		4728.72	1369.45	4813.15	3937.73	4452.25	1875.92	63.7364	4883.29	1374.74	1499.36
	4377.33	4179.51	4346.4	1067.93	3463.65	4681.98	1069.24	1438.88	2654.89	1404.88																		2666.24	949.998	3270.26	495.675	434.204	1756.12	4397.87	3603.54	1213.57	429.345
	458.682	2250.75	2339.03	3998.74	1740.42	11.0263	213.643	437.995	3746.43	3500.97																		3936.59	2933.95	4753.11	774.876	3850.72	3315.28	4274.41	4694.76	858.065	353.941
	4251.41	430.761	4773.08	1432.1	2872.17	3896.52	454.803	589.67	4835.31	4776.07																		3916.48	3130.69	2710.91	3532.79	3669.64	990.691	692.919	137.514	4374.88	4063.08
	4989.39	4796.83	256.06	4202.92	4270.03	2319.68	3499.04	3858.45	3188.34	78.0289																		1487.72	2669.53	2271.15	4667.19	145.217	4344.08	350.71	4469.17	2999.26	215.323
	1846.98	4370.8	2868.16	3447.05	1958.48	1824.76	3119.48	4103.61	4846.75	1856.28																		3153.34	2990.11	1140.84	2568.38	4718.55	3591.49	948.89	3864	4405.85	3022.69
	2604.99	3317.97	803.744	2328.94	1979.33	1113.83	4792.79	1198.38	4441.9	2901.13																		3747.86	3574.18	1361.54	2734.72	3565.54	2417.01	2323.44	3817.37	4802.56	2614.02
	1254.45	1598.04	3088.19	1762.62	2866.05	1125.16	2980.7	1128.93	1309.09	3457.63																		217.226	1537.12	826.701	3079.43	67.0754	738.696	1635.04	803.302	1267.12	4525.48
	4977.79	1719.78	2585.4	1244.68	3883.12	2994.03	1542.81	2746.48	3729.18	249.33																		1318.92	419.098	1170.65	4551.92	3706.06	3228.8	3005.94	3896.94	4920.91	166.477
	2054.51	4429.25	4750.9	74.7161	2720.95	236.287	3577.75	4895.36	2015.58	4335.85																		1522.79	2217.8	801.485	2174.49	2781.29	4143.36	1032.92	3826.51	2457.96	3247.56
	4071.4	1232.11	2516.66	4199.08	2296.62	3813.99	1938.61	2095.84	1723.95	4777.21																		3074.59	1576.81	633.665	3299.98	2728.15	2245.31	2009.89	4026.41	3564.69	1182.15
	4443.38	2873.01	986.495	4485.93	4754.36	4451.52	3507.67	3831.95	2229.66	4833.64																		3906.01	2096.43	815.875	722.551	2550.33	2248.12	700.501	3374.13	1274.45	2212.75
	4777.73	1226.11	501.045	2213.99	1270.11	3505	1587.25	2866.21	3339.89	764.234																		4167.96	1223.24	2496.87	2248.61	868.421	375.922	4944.1	4055.66	4618.88	1826.11
	791.125	3427.16	568.511	1908.76	1239.18	1162.77	180.442	442.052	3455.54	645.03																		3178.66	4159.65	693.7	4056.4	2717.18	3917.26	3429.8	3719.77	3611.33	4857.56
	592.831	2023.31	2668.52	3158.36	1645.59	842.297	820.745	337.767	2706.59	4262.27																		1566.85	139.972	2142.38	3698.49	4262.91	3175.14	1581.92	4466.79	3613.79	3966.63
	2034.16	4158.45	3604.17	3864.15	3298.48	3272.37	2013.56	2852.5	3360.86	2764.54																		1752.46	4473.1	4043.36	942.338	1037.63	4605.42	2361.13	1896.81	3842.31	2529.51
	1458.51	1807.44	4973.76	3379.53	773.182	2922.57	4888.01	4164.69	921.812	2945.34																		1510.62	2154.62	3652.31	4508.49	349.969	4841.43	1758.16	2269.88	1779.52	1099.2
	4286.23	2426.02	2502.71	3172.12	4295.05	4509.26	2658.55	2949.32	2964.78	2649.85																		2525.2	2671.41	558.788	2877.76	4847.86	2949.38	2392.11	1930.89	2486.22	4425.39
	4485.14	1611.25	264.542	4474.56	1650.48	4238.34	4681.75	289.871	2832.39	4384.46																		3840.73	2772.01	2007.34	1004.86	3885.54	2972.18	2355.94	3474.85	2981.41	1441.43
	4752.35	354.405	3330.63	3835.79	2737.75	358.65	2192.02	528.792	2636.54	4871.75																		1532.26	2738.85	1351.98	4122.7	4647.2	1373.52	2993.75	227.291	1961.92	1979.83
	1910.48	2081.56	743.417	2096.35	4777.1	3250.99	2702.2	2909.49	4055.42	1893.53																		1526.55	1326.13	3104.93	4892.58	1101.85	470.835	4727.54	4562.53	4366.17	3531.95
	4347.14	4627	1896.17	1870.53	4699.62	904.97	328.577	4859.66	4368.85	3976.1																		4007.62	3078	3049.47	1027.67	2887.17	3762.06	4845.91	4929.9	2979.26	2475.18
	1970.52	2848.61	4264.1	4482.35	1720.09	2160.89	1164.36	2065.49	4034.73	830.775																		3720.1	4143.07	2297.88	4499.84	2331.29	3442.22	2002.28	1087.54	2527.81	4236.82
	3667.36	4759.31	1110.4	4668.67	1936.49	3252.37	3966.83	4876.8	3112.04	1095																		4896.44	2871.14	2049.34	1406.5	2968.83	1502.27	964.506	4575.03	2196.74	389.928
	552.815	1065.79	1710.28	4182.89	864.233	505.69	4935.32	3060.27	1043.34	4834.73																		2191.38	391.191	606.869	1171.51	4144.52	4836.77	2507.09	2889.97	318.956	1263.22
	3751.85	2593.91	3231.52	3470.72	64.7437	1364.06	2606.18	3399.2	4135.49	4348.34																		2703.03	4945.11	3720.18	2492.21	2605.16	2378.99	2732.25	2396.13	4788.85	2280.16
	2305.78	2705.04	3480.93	338.148	3422.56	1987.88	4337.68	4622.44	1160.8	3123.62																		3811.95	523.777	3317.46	2604.67	4908.78	3094.52	1528.56	1861.68	2428.23	287.453
	4434.74	135.789	2443.12	1492.03	3944.56	2774.39	2037.54	377.571	3808.21	2653.68																		1881.76	723.472	178.591	4416.03	2679.35	2605.84	1501.91	2223.04	2364.03	1894.81
	36.2507	1395.43	3548.99	3182.11	4183.29	2574.61	4595.94	225.385	4485	651.208																		4463.25	3385.35	3145.64	2974.22	458.732	1862.31	1513.27	4214.07	1984.09	486.209
	2935.76	2188.34	2136.41	4865.63	1266.96	1784.84	441.98	285.561	3597.85	2047.58																		1962.77	11.6712	1582.84	2636.99	4439.74	415.021	2201.14	2000.89	2870.63	4648.92
	2980.23	4683.2	3389.11	3664.79	3968.31	4446.15	3827.83	2967.97	1158.58	3362.68																		3791.05	2609.44	2667.1	2437.84	629.343	4383.3	3642.46	4914.29	947.396	2775
	3345.73	3664.1	4054.33	1348.18	3238.21	3982.46	112.01	2131.9	1079.13	4910.85																		3617.15	4450.56	3133.54	4007.33	4937.16	3830.01	2932.04	3392.89	1418.54	1632.09
	2081.98	1312.99	919.128	144.42	887.788	3793.23	3468.6	3433.51	4169.93	1298.15																		4722.26	3617.45	2278.61	2002.99	3781.47	2625.36	1995.41	559.017	1870.54	272.524
	1004.99	4861.9	3207.95	2990.37	2478	189.327	2788.9	379.388	4035.79	1253.29																		1697.8	4581.87	3014.65	341.416	3935.43	3941.48	4406.81	812.013	1060.78	2699.04
	3248.08	1013.99	2413.52	1331.72	1402.87	2076.87	1654.85	597.034	2033.28	1504.99																		2890.6	914.311	4028.58	947.722	229.738	2756.1	1505.35	2204.44	3279.5	903.861
	134.05	1103.73	3336.87	3662.63	4240.29	3847.3	3602.19	4889.01	3442.06	1754.08																		264.985	2798.53	1978.22	87.5992	3661.64	3768.23	3339.29	4121.29	1034.08	4726.94
	3285.13	1079.44	4158.83	17.0865	255.204	2152.48	2880.08	1386.77	4318.19	3074.79																		2408.92	4266.41	468.365	2418.46	549.225	1135.28	1583.73	4950.64	1736.09	6.37722
	1673.79	1053.47	2953.47	1358.74	2786.36	350.456	632.172	4693.35	2527.41	2872.04																		4362.66	3402.06	1183.92	4555.49	4921.93	2737.71	381.829	1942.75	869.974	3721.86
	491.306	4559.86	2241.88	855.374	2891.6	3884.64	3613.73	2658.46	620.635	1752.93																		3748.11	4380.08	4863.35	1890.45	2601.43	1726.06	1842.43	695.654	1629.64	4612.86
	4724.7	4437.4	988.759	2313.36	3140.15	3927.95	321.115	561.59	1564	2701.14																		402.254	2190.36	634.248	3669.22	1403.91	1627.01	4072.94	4835.38	4257.41	1937.08
	1063.94	1473.09	967.457	4877.78	208.326	1733.29	621.49	693.327	2758.28	3576.86																		4993.97	528.442	3013.66	1307.72	1747.06	249.357	24.0689	441.9	4179.19	3944.03
	286.81	3687.25	3578.58	2020.3	4588.38	1913.58	3309.08	3186.52	3058.1	4127.57																		2180.64	2366.14	1950.88	2916.21	1564.6	859.294	1395.88	2136.28	582.77	3100.43
	1291.76	2340.97	4403.86	975.044	4483.1	2999.38	3268.18	3011.81	2768.16	3048.13																		1934.44	704.598	414.932	630.933	3487.94	3788.88	968.107	4531.85	2191.03	3621.79
	3149.38	4235.82	1830.98	596.209	1173.17	2958.01	756.74	2417.33	3906.13	4422.53																		3877.88	3092.89	233.113	2788.32	2646.35	2265.69	3480.14	4868.24	3829.08	3055.79
	1882.63	4022.01	4818.47	3079.09	1764.39	431.287	4529.77	535.175	669.352	912.313																		638.365	3356.25	1139.42	496.498	4185.73	4863.18	2072.71	2940.27	3177.45	4586.89
	4246.86	4261.48	4650.16	3096.05	874.436	306.178	3086.49	4384.44	2010.72	4341.86																		3592.77	3214.84	1530.73	2725.97	184.437	2769.25	2407.86	326.542	1813.58	1559.97
	713.375	4685.45	1423.7	1914.02	96.4191	4389.91	4327.85	1431.32	209.983	3382.7																		2665.19	4487.4	4450.76	4883.83	162.298	4594.4	57.51	3489.42	538.173	161.857
	2045.18	799.919	4049.28	3493.21	1130.2	4232.25	2967.04	3755.7	1729.46	2968.06																		445.323	4556.77	3763.43	2612.74	1709	373.019	2157.05	2345.3	4438.97	863.678
	3537.42	4333.65	4541.39	578.194	4774.38	4544.72	3327.92	2979.73	3423.01	4958.06																		51.8821	556.394	1617.3	3274.6	2283.15	3047.28	4429.82	880.823	2384.37	3360.93
	2323.86	3206.73	2572.13	2542.95	4893.34	1992.57	457.491	730.769	316.534	4656.44																		545.008	4716.14	1063.88	1869.02	1247.1	660.095	1723.97	4585.34	66.3831	1744.36
	2299.34	3255.32	1800.87	1059.52	2140.48	3826.6	630.812	671.628	1204.56	2637.35																		3023.37	3178.56	3953.72	3488.68	4249.96	2515.15	2508.24	2233.97	89.4641	4343.41
	1544.66	2694.23	2276.5	1918.03	628.001	103.114	448.865	322.539	1841.5	860.253																		4830.28	2435.93	2074.64	533.603	2921.9	1479.85	3835.63	2725.99	3090.44	3857.82
	4300.85	3713.11	3240.63	4781	2034.65	1741.48	3934.82	706.214	3793.59	309.264																		4033.04	3054.61	2027.36	836.527	77.69	26.5401	2069.48	2940.31	4021.69	3033.84
	1814.96	219.326	3200.39	2975.27	4629.18	1778.81	2906.28	3740.22	1561.55	2716.27																		2101	1411.41	3403.06	1204.23	3721.04	643.789	4687.94	4610.08	2159.99	2046.6
	20.6174	1166.44	4364.16	1225.83	3158.28	3910.3	3673.59	4066.1	3946.52	3763.04																		3255.32	854.357	4069.66	932.041	3040.22	143.243	3599	3270.95	582.144	1885.15
	296.422	837.511	3020.94	216.504	2533.1	4985.61	3093.3	1126.98	3361.99	941.231																		4582.63	735.471	2800.15	4821.85	1388.4	942.4	3996.56	3053.16	2252.08	1981.89
	4781.94	3847.9	2869.7	2379.32	2879.91	896.944	2240.02	2100.47	526.87	4346.35																		4743.47	2017.3	1137.04	2485.29	1877.38	2966.98	3074.83	2098.93	3023.54	3892.18
	4401.49	3581.69	3341.79	4804.89	3095.43	4045.5	2098.67	2572.14	3367.63	1348.52																		4718.24	3504.37	1171.86	2572.85	347.869	1394.88	6.32168	209.237	549.286	4512.68
	3698.54	1653.88	2099.47	4064.37	913.57	3760.96	1222.15	3765.79	3073.52	4133.84																		2863.15	2839.74	909.916	2460.5	1464.14	1643.61	1741.62	1940.8	4972.87	3799.26
	146.781	1504.26	2464.03	1732.83	4774.66	4739.62	4739.33	4031	601.822	1057																		2022.17	96.6648	3372.01	720.14	4184.84	418.065	142.709	3401.67	3207.98	2320.45
	1761.13	428.445	970.036	4886.42	4594.7	1926.33	3469.2	336.808	4896.57	4310.66																		2747.4	3607.06	1925.31	118.301	1107.65	4756.48	4734.69	2756.06	1332.66	1308.68
	2220.73	2107.86	4703.23	1224.69	2857.07	1397.76	4816.32	4564.15	4987.03	3164.21																		3944.22	2875.46	3992.44	3053.63	3011.42	2368.49	3394.98	3767.19	3273.54	861.604
	1031.7	2087.61	1043.8	4836.9	1414.35	4870.95	2764.63	3564.3	849.818	3289.52																		3323.77	1067.91	3345.1	857.316	1227.15	1382.41	4497.72	424.815	1704.79	4913.67
	2221.25	4827.83	4515.6	629.798	1928.18	2489.64	3659.44	4197.34	3037.69	4389.52																		1361.26	295.404	549.01	1108.05	4807.47	3452.76	1208.94	4714	4963.14	4277.58
	3333.05	332.468	459.207	3747.81	2515.87	4727.15	256.061	476.49	716.02	909.933																		3190.54	4936.41	3600.54	1223.19	287.848	2584.51	1358.82	3187.99	2297.12	3892.32
	4680.57	2671.86	3452.6	4542.98	4322.25	4979.69	1041.68	3261.79	3221.94	4615.78																		3564.53	2906.03	2646.99	4492.01	2710.29	4587.22	2387.5	4306.01	487.124	2657.57
	3493	3854.64	4624.89	78.7737	4741.63	4432.49	1552.17	30.2545	4258.33	734.519																		4177.8	4891.12	2320.41	3087.44	3028.52	137.337	904.57	3799.88	1036.96	1558.62
	2840.51	2376.84	2257.13	3588.37	4992.93	878.075	4986.82	3463.32	694.083	888.382																		3122.44	4914.17	1169.09	372.218	4069.6	3333.16	494.762	3373.36	3543.53	4001.59
	3178.59	1385.76	1100.6	2467.76	2178.73	3839.54	3878.75	2536.85	3823.9	3474.07																		705.582	131.256	1728.26	2202.6	3338.66	1047.05	4967.73	439.057	118.565	1933.73
	824.947	1439.58	4829	2660.17	83.9492	4100.67	4873.84	4224.69	2936.98	4056.57																		4140.16	2595.64	3293.94	4135.89	4927.63	3815.88	598.713	3342.86	3040.7	3900.52
	4706.72	861.937	2796.16	769.453	4765.81	4108.28	746.759	757.918	1691.26	4691.09																		1346.9	311.381	1376.08	1498.71	1660.31	136.96	350.091	3431.81	4883.04	4543.67
	4069.62	3774.62	3654.34	2272.65	3789.84	1118.05	4975.21	3025.15	2581.54	4247.75																		82.3967	3417.99	547.025	1972.41	4806.47	3434.17	1373.48	1674.27	3373.94	304.775
	4634.98	3092.8	270.784	2348.13	4170.21	4909.92	1538.64	4.65025	1650.38	522.491																		2820.51	804.414	3074.27	875.006	1993.48	1093.97	1494.81	2418.17	687.06	118.843
	3038.5	2605.51	2739.3	3045.21	1693.91	1992.41	4772.43	2305.24	4815.75	3935.01																		380.476	1306.23	2066.59	1408.62	1729.66	692.899	657.594	4167.02	2624.92	4183.78
	3098.85	1399.75	1694.88	2240.34	834.258	4340.21	3335.71	3183.39	3840.64	2105.36																		4415.62	3236.24	1036.29	647.443	1631.18	3487.37	3886.03	466.515	3022.73	2035.89
	3442.58	1120.79	2472.03	4103.29	2824.92	3089.76	4262.49	4474.32	180.536	4924.21																		368.243	1036.97	1987.04	1666.4	425.713	1947.45	3396.93	4416.52	461.407	2257.52
	1450.18	4771.97	3665.15	740.128	1385.13	1423.12	2899.23	827.997	3749.9	4086.88																		3991.73	4775.14	1506.67	2810.92	2126.86	2950.95	3550.59	4677.87	2912.84	901.267
	3341.25	4739.94	2291.6	4532.68	2533.79	2190.34	217.364	432.373	373.396	27.0369																		658.032	1642.85	573.611	1088.94	2956.08	2614.99	653.769	4106.87	4390.36	3511.69
	4852.87	4240.56	3544.79	1383.31	2493.03	1576.86	219.808	423.468	4180.77	4314.44																		669.698	322.592	3542.93	2911.32	1951.06	2575.48	2035.65	3150.25	4542.91	4485.47
	1714.97	4189.65	2512.16	4694.86	327.616	21.3652	314.021	1242.77	4049.31	101.207																		1157.23	604.156	9.22806	4170.11	476.417	2668.15	2540.73	2827.99	3246.71	1120.46
	1155.36	966.374	1118.95	4277.95	3721.62	4272.15	3740.48	4261.17	4041.37	1856.46																		4141.51	2115.31	1793.83	2186.28	2493.16	2287.92	350.54	1961.99	4206.57	4918.67
	3709.87	1211.51	3696.21	83.1313	728.447	1023.9	3560.23	3724.8	1786.58	4449.64																		4314.51	3338.87	3126.67	4611.57	2705.46	3907.82	2718.65	961.225	3419.15	715.176
	2839.27	4597.6	4356.39	4968.21	7.28978	1416.92	2907.65	797.409	2882.47	3295.42																		4219.16	1940.03	1061.21	4600.82	3903.75	3152.6	1032.4	2684.11	3896.64	3184.58
	3126.72	4.53476	4918.94	3263.55	4562.1	103.781	4918.96	1589.33	1414.35	1883.63																		4015.07	3870.72	1517.6	1603.95	397.9	2935.67	3817.2	494.401	1380.78	3213.2
	2465.23	4565.27	337.459	4376.05	4335.98	2350.79	104.964	3558.17	3907.31	3742.59																		587.939	1078.26	3279.41	914.449	3696.78	3956.32	3112.15	3991.73	1464.12	1650.96
	1832.88	2805.85	1395.21	2070.76	3360.91	1210.72	3339.86	2198.89	2988.25	1598.24																		127.563	1883.14	1676.3	1351.64	4095.29	2117.06	4414.23	3062.71	3264.76	845.83
	4513.57	418.953	4644.89	2215.68	2001.3	238.953	938.155	181.739	2973.61	2199.15																		4357.92	4390.56	1087.96	661.103	900.126	1580.84	582.574	1905.92	2217.01	4716.71
	1016.07	1091.95	242.325	1547.36	2744.19	3682.42	3771.28	2579.14	3336.13	3663.26																		3599.42	1019.48	4113.34	3935.45	1305.8	2250.81	317.528	3738.24	2622.37	4205.05
	1654.34	3299.32	3205.75	2189.28	4929.42	1602.67	1994.56	4135.29	3142.12	1366.73																		455.871	1364.39	3023.96	4913.74	2151.9	109.143	1577.78	4624.62	3573.57	4829.47
	140.625	2545.29	433.288	1062.96	3361.47	779.032	4836.53	2500.97	634.853	1179.38																		3693.55	393.192	4387.04	3899.72	3134.66	3565.65	2497.8	4308.44	4063.18	3638.54
	369.814	224.758	4825.67	154.017	1774.04	2194.78	3188.74	4491.56	3069.32	4801.59																		4690.31	3664.84	3157.39	2315.83	1433.45	598.61	3691.08	2164.21	3341.13	313.855
	1817.67	1681.11	1770.46	2084.94	4552.94	215.64	4754.13	430.983	3245.64	1443.13																		2915.29	2550.88	1658.43	1232.72	4920.68	4097.74	2971.66	3755.69	1470.36	623.491
	3517.07	2640.07	1553.03	2801.08	4968.41	4387.48	4140.18	214.281	4787.5	4212.27																		4359.98	4423.16	4734.92	727.729	2913.75	1492.71	3585.12	2952.27	4750.08	3979.69
	1135.96	4217.24	2978.16	1663.16	3125.62	896.943	4347.97	1077.22	854.849	331.449																		4330.65	135.541	2781.65	880.146	4372.57	802.297	32.9316	51.8045	1131.34	655.81
	1584.4	3857.45	4706.69	1543.92	3377.4	334.733	1903.59	477.094	2559.6	3557.94																		3073.25	4584.8	2348.79	3453.11	2613.57	4782.17	3906.35	2491.14	1557.02	903.109
	4957.97	2258.65	769.4	2969.94	4767.41	4361.32	2278.95	533.996	4198.07	4973.89																		2550.17	496.131	1561.34	1529.79	4702.81	1282.8	3395.8	3732.82	179.635	1893.88
	4363.18	1164.51	4709.49	4429.82	3321.22	4828.94	2796.66	4832.66	2418.99	3096.07																		724.015	3070.37	4558.87	701.702	2528.8	4500.54	2605.44	3046.62	1630.77	2267.57
	3454.44	347.276	1739.86	4407.18	2206.26	3842.1	2069.9	4869.36	756.946	4252.24																		2615.13	2463.18	4163.97	468.293	1525.46	4728.38	4000.08	4789.41	2066.25	3269.53
	4670.53	2789.84	3259.8	1296.95	144.875	2364.25	4696.04	2551.58	2693.84	1505.88																		3056.13	2769.64	2267.55	424.153	3959.18	3986.44	3576.23	1570.87	315.921	4074.87
	2323.83	2770.88	1924.86	100.178	948.588	4245.18	4488.18	2969.03	3129.02	4170.06																		2518.62	4251	221.111	4472.14	1432.43	561.145	3082.63	808.979	3988.59	3046.3
	3859.47	2862.42	1666.96	1602.81	4966.25	3361.17	268.097	1197.06	1087.07	41.7366																		3882.46	3120.25	4424.58	3930.75	3320.31	4337.27	4786.85	3771.45	1594.92	2744.16
	3972.11	3102.83	4052.07	4472.38	3757.71	2167.02	1560.29	185.718	3350.85	724.068																		1839.2	1513.15	3640.65	3121.82	4400.21	827.77	3437.26	931.16	322.59	1247.22
	4198.68	3238.07	2292.55	1843.68	3292.49	3974.13	3173.12	4511.7	3453.31	1923.38																		4892.02	4162.09	3061.77	182.411	1075.58	2209.39	3942.02	3011.86	772.604	93.8001
	1659.01	1855.48	1811.09	568.183	1051.19	1048.01	1071.23	3232.57	3376.96	1386.63																		1127.47	612.636	122.448	63.965	3903.63	3029.71	322.67	1243.77	3527.81	4942.51
	357.914	4542.5	3732.05	2293.95	3344.11	2333.06	3536.7	4077.55	4243.47	716.242																		685.249	1680.06	582.365	436.183	388.083	1735.6	863.688	4291.64	2502.19	2809.45
	4054.39	19.5187	436.179	189.317	2686.03	2769.64	2418.85	3790.09	4948.82	4710.57																		530.573	4529.02	1568.56	4762.79	3954.93	2986.99	2354.77	1912.81	1528.55	3876.72
	3789.95	2639.27	2659.62	756.095	2647.23	2775.05	762.568	4725.51	4697.74	921.769																		1480.68	2845.12	4153.37	2839.63	549.518	4277.57	3047.97	156.858	2799.53	1282.39
	2256.67	1418.13	1428.05	3602.9	2552.78	2236.58	3577.66	3691.04	3318.03	2757.57																		2744.96	2768.23	2167.06	3151.77	3696.48	2505.13	1520.24	4271.43	4165.21	3558.59
	2918.5	2646.48	3753.39	3272.21	2708.66	3630.55	108.366	1525.87	2961.47	3523.34																		3829.51	2573.08	4565.2	4932.87	3933.92	3953.88	3522.35	4486.53	3892.94	2985.53
	2477.87	1726.39	2011.51	4484.92	2895.46	1350.22	4672.07	4800.13	3687.47	460.005																		3323.75	2603.16	805.605	4246.72	3023.61	95.2344	4885.62	2757.57	4254.02	1293.27
	1810.93	1690.36	445.27	4639.31	4786.07	4530.54	1428.31	3220.23	3935.97	1533.16																		843.857	3228.64	3875.93	3541.01	4763.97	3448.91	812.001	3247.68	1628.93	138.788
	3595.22	2398.31	1367.53	2515.53	455.089	294.508	3611.19	1961.94	914.431	2698.84																		149.04	3138.57	510.745	854.914	1073.98	443.068	3898.37	2529.05	3644.03	3174.72
	709.496	4800.07	2596.71	184.449	394.503	4960.6	4043.42	3550.2	4273.41	1143.21																		110.606	4345.79	2480.46	2837.79	427.156	2907.64	943.672	3904.42	857.523	4276.4
	1052	3319.04	2994.08	3311.36	415.315	375.246	2630.54	1502.92	1703.76	3499.92																		2755.89	4170.03	3642.91	936.504	4608.7	1207.58	2338.81	3485	3643.02	4468.85
	3312.95	2106.12	301.897	4186.12	2291.89	2094.03	3799.74	2736.05	1579.02	3093.9																		572.437	3135.69	2782.65	2893.86	151.914	4325.78	2972	177.554	4716.3	3629.79
	2471.83	3923.48	3263.65	1109.78	2847.77	1377.86	4863.11	4630.04	4958.76	4500.94																		1804.27	2807.57	2193.79	3599.24	1374.98	1354.53	2927.32	2593.42	4725.02	1867.11
	4050.22	891.933	4995.28	3693.58	3753.4	4216.43	1109.74	1975.27	2729.5	2601.18																		4018.72	3069.45	2942.12	126.116	4160.44	3965.2	79.6965	1970.32	3600.78	4457.19
	689.564	955.601	1287.69	2631.4	563.896	2872.12	123.779	2179.6	1477.88	944.704																		2008.44	4031.54	4057.58	3824.04	2195.09	3125	1508.25	4269.86	3336.76	4363.74
	784.916	4965.43	985.614	455.925	107.201	2330.01	3626.57	2848.47	2438.06	4825.52																		3860.43	462.883	2762.65	3609.1	802.77	3240.8	2082.91	2952.68	2426.59	1973.66
	3995.52	4338.45	2994.97	4693.42	4629.07	2239.41	4360.99	2290.21	4915.85	4988.93																		4716.07	1631.02	2606.06	988.426	461.076	1356.07	4996.83	405.295	2537.45	4497.12
	4437.85	603.317	3461.4	3435.6	1730.85	4170.12	4055.89	4933.93	3639.93	2648.85																		4802.39	2683.24	4112.53	3453.84	1657.19	1696.13	3308.26	4139.46	2290.69	2010.94
	1156.64	1684.78	4643.1	3756.97	3887.42	2796.35	1666.32	3781.85	3168.14	27.0082																		2094.81	2869.74	3054.5	161.888	565.477	429.281	4831.66	3746.23	2649.81	872.132
	3077.55	1531.79	143.586	1288.75	2390.18	3865.23	783.644	349.468	224.162	3861.65																		2977.83	2458.3	3447.9	2656.5	2686.77	2587.21	2176.2	2324.08	807.898	4241.87
	1050.28	1097.06	4205.57	1071.32	244.431	2117.47	2431.17	1005.43	4910.39	4250.81																		67.5631	4872.38	1550.22	313.543	2155.53	2334.07	1322.56	420.23	1421.66	4306.92
	2964.34	2237.53	406.543	1951.57	548.004	1103.24	832.255	1472.62	4854.34	4951.78																		2111.29	2886.87	3618.93	3167.55	3457.08	2642.75	3982.96	1144.23	2659.06	1838.69
	4783.84	4203.15	4510.75	581.062	4971.79	2887.42	4080.8	2130.36	2348.99	2061.46																		3101.69	3893.11	1561.32	1877.28	589.597	4263.52	3945.73	2911.52	617.348	251.714
	913.142	2293.38	1455.3	3251.59	3711.77	1197.71	4457.08	170.298	3300.27	2767.83																		2986.72	3100.86	4667.94	1371.93	1101.66	510.21	3282.17	133.673	155.386	1951.55
	448.533	719.14	3596.24	2056.23	108.524	2166.46	4016.22	1698.72	1800.92	3189.16																		3269.03	862.001	847.793	4496.08	411.58	3670.41	3292.04	4111.04	1085.76	637.173
	4230	3826.62	3698.34	4289.89	3083.06	3992.45	3837.99	4462.39	2871.12	2402.35																		3714.7	678.695	747.736	3055.99	1122.59	127.227	2777.47	2276.67	3630.51	2851.28
	4606.99	2081.5	780.561	3934.03	4976.81	2291.11	1018.05	4867.96	2301.7	1660.54																		544.586	4635.59	4410.74	855.053	4004.76	3048.22	1549.04	1833	3122.57	2800.67
	563.71	3255.98	4493.37	2385.44	8.7726	284.502	47.0512	3451.1	3412.74	897.016																		867.765	3224.95	724.853	889.162	1453.83	4252.54	4424.95	3414.44	1680.1	1186.11
	1636.92	4524.65	269.247	1113.89	1389.97	1419.53	174.1	3453.28	2377.99	2095.53																		3047.35	4589.38	1758.74	2195.98	4152.8	3964.74	584.396	4277.76	1290.75	1187.34
	1633.45	4565.16	3222.63	3452.86	3293.03	3246.96	2953.94	3723.09	1992.31	1473.59																		4228.38	1288.35	465.306	4423.73	159.708	3874.88	4431.53	1119.23	2000.9	331.073
	3246.1	4027.63	3118.04	1178.75	3927.19	2787.94	763.368	1324.01	4982.99	1881.47																		1744.24	4519.32	4339.4	327.331	1306.91	2061.91	2097.36	2929.04	2450.13	1972.67
	2257.01	2615.25	3938.67	4913.73	472.126	368.711	4804.93	3062.76	1357.72	4581.11																		3540.55	4948.99	4390.38	3323.17	2691.53	265.164	3034.52	165.131	4115.42	3585.02
	2254.7	838.661	4782.07	4641.94	146.576	3575.87	3640.23	4752.39	1470.64	2862.23																		82.0076	794.181	638.774	2242.45	556.854	3644.17	3062.67	153.597	527.954	2773.56
	3714.93	231.752	4456.51	137.271	861.809	4366.63	4502.84	814.182	1169.71	4754.99																		2965.68	1278.93	75.8749	1214.93	871.083	3423.03	1482.23	2674.8	4644.09	1376.07
	1329.2	797.609	1828.21	1649.15	918.553	4270.78	4964.12	2458.68	872.868	2703.91																		2618.76	1720.65	1253.32	566.571	112.929	3883.46	4381.61	3525.5	2457.3	2215.85
	2583.35	4264.24	1297.5	766.605	3766.13	2884.64	3667.82	1314.77	4039.08	2077.24																		933.971	2155.32	1938.17	2933.36	109.136	53.4799	1057.53	3858.17	1846.89	450.051
	922.66	1018.49	3707.11	733.897	3218.63	1026.7	2637.88	2939.92	3716.71	3150.6																		2460.64	2281.31	4769.7	3994.42	2818.07	1350.44	1416.67	2836.05	4353.66	3465.89
	3437.24	3761.53	1583.86	4879.32	2207.51	3821.48	2732.34	4799.6	2789.54	4829.18																		3491.7	4905.7	1716.11	2205.95	2025.08	4768.08	1655.73	2284.18	1741.67	31.6382
	113.321	3038	524.595	4838.26	4190.16	2552.9	158.513	3434.31	1031.83	78.0181																		2001	125.352	1461.71	4242.19	4525.84	3602	1547.43	4196.38	734.772	134.827
	2367.86	984.078	4135.75	2564.59	591.738	127.302	4529.7	562.538	1895.6	459.017																		2687.84	4374.59	821.877	4913.94	3675.98	956.042	4042.62	1868.56	4943.41	170.194
	2681.43	1404.47	2579.46	1311.52	1347.12	4409.81	887.028	1512.24	3420.34	4173.3																		2503.81	2250.27	1.93484	3575.96	4774.96	3464.02	2292.08	2002.59	2928.37	3404.92
	2828.36	4414.21	3798.93	1998.37	1685.63	2035.21	485.058	4006	3216.26	4691.77																		2490.6	635.931	1460.82	2105.86	1604.98	3727.49	610.086	3123.42	921.023	323.918
	3761.57	4108.88	4687.05	1871.1	1108.61	1329.53	3879.15	42.5964	2324.84	1882.45																		3400.25	812.463	4826.92	3789.54	4440.65	408.28	1231.44	423.876	772.207	4547.84
	4769.95	1208.06	3984.58	4903.4	479.818	2260.9	1083.88	3305.83	3033.52	2042.77																		2978.36	463.986	1668.97	2238.78	4376.22	795.69	1621.74	3742.6	587.812	4722.99
	1916.1	1216.9	1951.64	2834.79	1124.27	4870.2	3499.41	3768.04	2830.91	1517.38																		2428.05	3419.56	1771.21	3144.67	860.277	3759.99	518.85	3283.83	1265.16	2165.02
	4086.19	1072.36	873.713	3771.48	4358.32	1045.29	1047.72	4410.83	592.993	793.446																		129.711	4631.11	3049.43	2384.12	53.4235	734.191	375.629	2428.93	1092.52	2429.29
	3446.87	3561.27	4815.34	993.627	1228.37	1873.8	2887.22	553.729	4900.74	1184.59																		4394.19	404.668	2246.2	3957.07	1073.77	4649.9	3135.46	4632.9	3942.69	3558.52
	2998.14	2560.94	1428.87	3212.06	1688.95	4989.89	4091.07	2184.36	1965.03	3860.06																		3073.5	829.956	1931.47	4992.08	922.168	1591.49	1444.57	2794.79	0.0518684	4080.28
	3519.54	3773.43	2264.95	3543.18	2158.86	3827.08	1000.25	3310.3	3377.39	1502.07																		2551.51	1643	150.88	4467.91	4963.05	133.049	3305.79	4400.85	2741.55	4661.58
	2875.62	2209.43	4827.85	2673.42	4439.1	607.983	3757.28	2586.31	3403.32	958.145																		1588.75	349.217	4748.58	3642.11	4728.78	4103.93	1365.24	3194.47	863.962	4245.64
	2991.18	4193.77	1745.62	1637.38	3622.92	835.462	1059.12	1976.17	105.295	3762.11																		4035.73	2868.91	302.391	1094	1068.11	608.16	29.5168	52.8647	608.764	1856.06
	2752.33	1624.01	374.688	203.293	2.16277	3343.11	2294.76	2681.7	44.9895	883.85																		3116.29	2106.99	693.169	4017.8	1217.41	704.588	4663.5	1523.72	1782.14	4842.57
	2429.35	3556.79	2327.61	1157.22	460.084	1857.85	1595.72	3079.32	4372.1	1724.33																		3124.83	3531.93	697.031	67.9935	3082.85	201.808	4276.07	1852.56	1643.79	3260.01
	1706.36	4996.88	1285.2	763.351	3154	3974.86	1673.53	1205.6	3432.55	626.498																		794.93	4852.68	1905.26	2945.53	1525.5	2372.35	1527.92	2188.09	66.9234	3310.05
	2826.68	4435.38	2286.59	3829.36	4510.9	58.8675	4777.32	2275.84	2485.98	1489.74																		3693.88	4494.39	2785.1	4847.78	7.33865	37.9542	934.134	4539.49	1742.78	2246.36
	3089.67	3261.83	1478.93	3229.31	3400.85	3797.61	4477.64	4332.52	3393.79	2738.78																		2292.78	1999.45	3636.34	4446.17	208.26	1554.91	4415.36	3283.37	546.62	1076.08
	44.9059	4494.45	1376.01	4845.88	2235.79	1002.11	3259.94	1025.03	1536.55	2938.77																		1496.43	2821.68	3305.77	2603.5	2952.24	1536.58	1825.18	760.489	4384.74	4437.63
	2841.39	4826.58	3819.5	669.115	2341.72	4763.32	4868.89	1992.32	2723.3	1518.11																		928.674	1599.78	2582.64	4033.3	4460.32	393.524	4011.28	3103.3	3115.33	2771.13
	2803.87	3579.37	45.6195	815.537	859.241	4358.89	2946.83	4073.56	4358.34	2493.62																		4060.84	3924.73	2669.48	1760.01	585.439	2275.22	156.261	4630.61	97.0349	29.9345
	341.226	972.788	2137.62	2406.01	1382.79	1409.06	3998.3	522	4068.28	2794.27																		353.052	1989.98	3479.64	3238.38	397.817	1976.45	3975.39	3519.31	53.5321	2620.97
	4922.98	3828.92	2768.68	1824.74	3569.79	1047.77	1637.87	3459.69	2186.25	2896.88																		552.267	4497.65	671.673	2372.03	1073.54	2449.16	4079.37	3845.06	4935.64	239.119
	3405.65	4162.03	4890.69	988.629	2857.16	1404.45	2246.21	558.469	1978.99	3239.26																		1233.47	4603.75	1940.5	2075.9	3005.39	148.626	1591.34	2285.59	4401.83	438.058
	959.849	4930.72	3378.82	4791.26	3226.27	1350.81	140.363	1823.36	536.809	2220.02																		3759.74	1181.79	2018.97	4801.69	704.353	4064.2	1503.93	1855.17	16.7457	538.762
	4802.95	887.67	710.255	2403.76	3147.19	173.137	2833.96	2370.53	2847.52	4501.03																		1867.01	3109.29	3124.84	2292.96	887.533	4268.83	2310.41	1900.1	4949.1	176.391
	4488.1	791.201	3906.99	2083.43	2520.42	4014.93	3718.72	2356.05	2333.77	4742.66																		3089.33	3566.65	2188.06	3093.31	1317.62	444.946	3260.92	128.485	2215.57	3622.16
	2222.66	4796.55	1839.91	4727	1458.38	4189.12	4422.62	3226.82	36.5727	864.558																		1923.68	118.633	589.157	1149.16	870.084	267.596	3964.1	4798.65	4424.88	800.815
	2336.32	1593.79	769.893	380.166	1944.18	1062.06	1488.97	1256.29	1804.86	3608.09																		1598.36	3029.04	2007.48	1170.09	1554.07	367.462	330.092	3820.54	2279.69	1942.09
	2503.08	1573.72	3003.1	3337.69	1601.88	2271.66	3618.92	4916.02	4683.61	3497.12																		1945.06	2001.95	358.942	1983.87	4750.37	4095.74	3567.09	4666.1	4030.5	3098.94
	515.71	4797.2	4010.53	3106.11	1504.66	4150.21	1611.85	4836.63	2718.36	395.431																		1672.33	1246.59	3487.96	4846.4	2951.03	2587.79	3687.71	2484.8	4417.77	3026.28
	260.342	1598.13	3868.19	488.74	4728.92	4530.79	4952.68	3051.52	1293.58	2330.9																		262.533	1591.82	670.008	1646.92	3454.86	785.54	2432.62	2890.49	772.28	1112.6
	3320.93	2553.78	4108.4	1366.52	1925.48	2456.17	542.895	2983.1	1019.96	3235.26																		2683.77	2345.44	236.709	4469.73	4573.98	2007.98	1935.3	3019.58	2168.15	1488.61
	611.987	2165.24	3173.1	1211.93	2886.38	521.594	997.952	2008.5	2895.86	3278.39																		2962.69	2071.29	760.178	3075.88	640.216	334.243	2004.42	4443.38	2039.85	1135.46
	4695	1224.94	2891.01	1310.66	2292.58	4970.16	1867.45	536.27	2153.01	4839.61																		65.3402	1099.21	3111.6	168.961	641.888	2313.21	3642.17	3783.44	1281.12	1148.35
	2652.52	3777.41	1981.78	13.9839	1364.39	749.392	4656.27	4737.59	373.01	1067.39																		3834.34	508.525	3343.31	4170	4181.11	3571.29	1405.18	1607.02	1921.96	779.084
	1094.49	4174.42	2335.67	1147.52	3663.86	132.364	3101.83	1172.31	3028.69	3386.02																		3089.27	2779.68	4994.72	3751.75	3857.78	3055.5	4640.17	4279.67	1869.77	2716.56
	1515	4794.1	332.266	3773.22	3899.34	2531.67	4483.9	548.45	918.609	4860.3																		4788.58	3462.79	4505.07	2597.82	528.861	4512.86	4699.32	3604.86	825.156	4261.39
	3015.88	2523.04	1064.28	76.3654	3812.3	3533.71	4406.5	1283.83	1609.04	4746.43																		2148.65	880.931	4528.97	982.256	4383.86	3411.23	4657.68	3646.63	2963.37	1415.13
	2696.11	4902.32	1193.61	3107.46	700.465	1632.57	515.51	3951.82	3773.29	1643.9																		2441.25	310.44	3074.52	4922.7	244.791	1640.11	2699.02	896.781	517.484	436.065
	444.459	3901.46	1563.94	2924.63	1721.64	370.388	4270.25	707.972	4412.82	2472.02																		1097.68	105.299	4178.95	4979.94	3922.49	2999.16	559.471	4480.72	3202.34	4729.9
	3915.82	3362.72	203.196	443.508	3772.86	3747.32	1680.57	3790.27	2072.54	1311.93																		2346.86	3358.22	1564.75	1669.8	1334.46	2826.94	4871.34	1873.53	4463.26	3504.11
	3244.43	4730.38	1520.36	2948.55	2817.11	1781.09	830.27	341.057	1020.59	2299.78																		2507.89	2240.98	1562.01	1556.63	1149.44	4637.63	1356.39	3221.49	4640.11	1399.83
	2275.74	1636.32	3276.65	3480.42	2462.41	1208.71	1442.74	4726.51	213.144	4084.92																		3904.09	967.186	2463.41	2798.72	570.301	410.288	4861.05	2837.32	2982.37	2074.74
	1882.02	3326.22	4437.63	1805.36	3362.84	2292.71	1777.62	1049.88	4658.16	810.974																		1751.15	4437.37	1468.46	2448.56	4597.66	1042.46	4915.51	3065.85	1610.12	329.3
	559.638	3771.57	1476.61	4872.32	832.315	1870.98	1166.28	4655.05	3904.9	4471.83																		3083.38	851.561	3033.59	850.489	4590.2	949.553	1739.33	3125.39	330.152	3862.91
	4607.38	3628.71	3841.99	470.303	4052.76	4745.03	857.65	1498.7	3120.2	1314.14																		1369.56	357.518	2173.72	3542.08	1139.75	4323.52	844.912	3864.01	4910.98	2003.33
	3963.4	2154.74	2224.75	4875.98	669.403	1630.99	29.9489	3089.65	4973.92	3031.66																		4024.32	1857.07	3268	102.42	1569.77	325.652	691.211	138.928	2427.75	3432.93
	1427.12	3846.79	4089.81	1227.68	4020.55	2600.04	3041.19	4055.07	3889.89	3766.58																		4394.79	3477.56	854.637	4544.6	1348.56	948.154	4647.47	1837.77	2731.81	3946.73
	3702.72	114.495	1256.42	2123.66	4539.1	120.764	874.676	2839.66	2907.94	2056.08																		3363.86	746.442	4180.57	196.233	1016.86	2189.09	2525.07	2255.96	2342.16	1946.16
	4121.7	3329.42	1227.82	765.809	3771.46	2901.39	1495.8	2833.66	4952.69	4297.39																		3340.69	297.55	1357.72	2758.31	78.9934	1080.93	3376.27	2112.6	4037.04	3470.58
	2362.05	1923.03	2446.46	1175.79	2529.69	2159.32	4595.8	261.866	2690.75	4266.64																		2303.12	1443.18	3806.76	410.194	1596.44	3026.13	4881.42	2751.91	4822.53	2845.55
	516.717	2326.42	4058.01	1225.69	3934.86	2786.94	1903.63	4267.5	3577.65	2061.15																		332.775	3662.63	2319.92	3930.03	4757.5	3427.54	1453.48	2414.27	843.023	4256.48
	95.8454	2146.13	4840.89	1838.66	4908.84	449.598	292.565	2928.36	2809.77	1357.91																		2992.58	146.963	3345.94	2330.3	4934.83	3069.72	1388.16	999.709	2931.86	2102.12
	573.08	4498.21	2872.55	1363.43	806.996	2909.39	1485.43	1512.82	2198.06	2942																		4544.54	699.195	1300.89	2192.85	2081.98	2957.3	2988.27	1255.78	2647.43	652.79
	2235.61	720.184	344.343	2358.31	981.268	423.765	3541.21	2381.27	2213.84	2059.33																		331.402	2873.98	4392.38	1689.5	2918.72	2574.11	381.558	1996.34	369.935	4041.78
	4488.71	4506.44	3900.95	20.8069	624.517	2040.26	544.28	904.193	2637.48	2297.78																		1236.5	4844.63	3144.09	3852.97	3909.48	3110.72	1447.09	2218.77	2644.5	4187.55
	2197.16	2111.43	1929.97	4955.53	1572.58	1562.82	4544.43	248.005	3100.58	1420.42																		2969.7	750.822	3530.96	1547.57	1727.77	70.5025	3322.85	4138.41	1495.77	1185.8
	4971.75	2482.98	4480.41	2986.02	2704.51	670.714	4025.49	2000.89	3924.49	2118																		2634.09	3958.9	4349.39	3467.27	264.992	1585.31	3013.8	2318.71	866.212	3230.5
	796.265	2627.26	4372.07	2480.29	4003.56	3103.39	1452.25	3342.51	695.589	948.554																		1814.15	1581.54	2128.81	2949.55	75.8333	3892.03	1928.21	2905.26	3006.26	216.397
	1970.18	2255.07	3847.32	4514.87	4604.73	1542.89	2666.44	1498.21	147.989	1456.46																		2421.24	967.807	1729.26	2797.63	3563.25	3973.33	1730.04	741.554	345.18	3495.89
	1562.21	2928.37	4793.39	3457.37	982.22	462.59	3036.14	1681.72	789.229	2227.78																		1085.64	655.16	3353.73	3744.63	3244.39	823.838	2496.26	4233.84	1317.56	1168.67
	1192.04	2016.2	1704.64	524.987	4128.51	989.597	1597	2954.33	404.298	4839.31																		1545.84	2820.79	2672.92	2741.12	1724.79	2761.65	1747.03	1993.89	2043.32	3273.31
	544.924	1922.44	335.541	4608.23	3693.16	532.323	2736.04	4758.1	3477.72	3449.77																		3807.29	2584.89	96.4153	3850.73	844.288	4899.74	2089.06	1390.42	599.955	4340.46
	1432.76	3594.92	2939.15	3827.45	1958.36	2485.62	481.167	2144.27	2150.03	4363.56																		3725.12	2510.82	3396.49	442.004	705.918	130.562	712.579	4551.93	2770.17	2939.86
	2127.54	3824.39	1854.6	780.834	186.709	4787.16	380.139	1879.87	876.113	4447.14																		3129.58	1732.92	4323.77	781.004	3999.04	4793.89	435.289	3662.71	1786.25	1129.27
	2023.28	4231.2	1034.22	3118.09	4716.58	1664.77	2059.19	4906.62	4209.91	4078.19																		3519.49	4879.5	4349.51	155.836	4950.68	4149.12	1616.71	3255.62	1603.46	1578.08
	4382.63	2447.29	312.624	3868.84	163.344	4793.46	172.285	3515.43	1756.43	3050.89																		1838.64	4858.89	1514.97	555.24	883.646	4884.76	3873.89	399.837	3035.92	2056.6
	2727.32	4270	2054.33	3153.94	100.986	4812.24	3220.62	2854.86	1052.24	3245.73																		838.348	4271.6	4530.07	746.822	1645.68	60.6152	4908.21	2759.21	1819.64	3081.37
	2777.56	3577.64	2822.34	2404.07	4043.7	3286.7	2717.74	4090.6	4578.24	3994.32																		1577.36	2790.9	127.266	1852.99	1826.88	4812.42	2524.5	4237.96	65.6077	2651.17
	2194.53	1721.75	2864.01	18.9833	1607.86	2280.21	3376.41	720.384	4034.85	2008.76																		3350.26	2570.62	4461.29	4932.57	3101.75	3907.88	2004.58	1106.57	3606.2	4845.68
	2892.46	741.433	699.354	3768.77	794.818	3748.9	2106.67	4866.34	4044.92	1878.4																		2625.1	4185.39	1706.98	2244.46	4952.52	4160.82	958.202	4580.87	2451.64	2838.84
	2591.88	1574.58	2291.77	1920.72	4290.72	4497.48	1991.82	1806.55	4203.32	4097.97																		2886.11	4771.77	1483.74	2089.56	4174.52	1852.95	4397.44	212.971	560.808	1104.54
	3396.87	967.033	971.794	777.051	4195.22	4845.31	151.801	3432.5	2684.28	3136.79																		2835.54	2090.38	4755.02	1376.34	211.666	1544	4999.94	247.337	1718.84	1308.6
	3676.49	3113.71	3368.46	1060.45	806.085	4975.63	2076.42	4566.26	4930.1	887.301																		247.561	2581.11	4093.63	3721.1	3952.79	3962.77	1576.69	4791.02	3444.99	2284.21
	1803.33	4298.28	3123.68	4229.95	1887.71	4230.57	923.134	210.768	2334.97	1527.56																		2697.76	950.86	3709.77	2101.91	3285.17	2626.22	571.868	4410.72	3277.13	1014.44
	736.205	3778.48	1209.83	3923.1	3968.1	2409.97	3616.24	3935.55	1714.43	3026.37																		4358.21	4397.54	2059.85	1418.9	2753.46	2060.92	1574.44	4481.4	968.564	4775.9
	4716.57	3784.19	2182.6	3815.6	138.815	4779.06	4984.81	694.191	3097.69	1753.56																		2520.61	4102.08	1256.56	3995.67	2405.65	4320.24	4217.66	1154.48	2507.6	4247.12
	4980.78	657.232	4472.89	102.856	945.062	353.751	4549.54	265.881	1512.6	2972.32																		865.385	869.544	1124.99	474.865	3952.12	1673	3746.35	2536.31	1780.89	3886.72
	4197.08	2512.62	4942.64	2093.22	2144.49	237.891	3272.28	4779.96	3999.09	839.48																		1269.7	2165.35	107.412	4636.4	1562.38	2273.97	4707.52	4111.57	1686.83	1041.75
	2646.93	2939.26	4305.35	1380.21	4504.27	1150.5	4988.62	1339.45	317.193	4810.46																		2580.73	2449.45	1255.98	2204.39	909.725	1619.23	3646.75	627.045	1961.38	2021.57
	2641.71	1479.32	1027.38	4934.45	2599.25	1480.19	2423.06	778.563	406.705	28.0687																		3845.14	1674.04	4543.87	3203.97	1357.83	6.23698	3907.97	1700.83	2999.63	1410.12
	4966.65	1655.48	1508.23	3000.4	4437.55	3129.9	2866.51	700.817	2355.04	2069.14																		1496.54	4787.51	1550.1	2737.84	1816.91	3220.08	2569.98	4828.76	2662.6	683.689
	1862.02	4953.86	3135.3	4102.22	1866.23	2849.13	4851.6	2690.45	3101.67	887.501																		2020.66	1064.06	810.113	3293.22	752.671	4095.24	1506.64	2793.6	1577.35	4604.73
	1096.75	1364.66	3100.72	4140.02	3193.33	4313.18	1900.67	1991.12	768.764	46.0294																		2572.34	563.225	1453.87	2413.78	359.735	1728.51	3830.97	398.712	4992.2	528.368
	4922.39	3185.56	796.784	2464.44	2855.08	543.103	887.774	1504.09	2972.41	4406.61																		3649.79	970.355	41.2982	3412.76	2698.1	3947.42	1545.12	2208.4	173.48	255.613
	2954.88	3890.35	3828.8	2958.17	3192.73	4051.67	4926.24	3103.82	4589.22	87.7413																		203.64	1716.6	4601.97	3005.98	4785.73	3505.05	3036.3	4589.01	3076.46	2863.62
	1223.91	4637.39	4817.79	187.722	806.29	2912.21	248.408	4422.47	1107.44	4095.92																		273.857	1549.1	1632.72	2806.18	3093.36	3525.98	2288.41	4637.22	3789.44	3645.17
	4002.25	4610.93	2766.99	4448.86	228.615	3588.62	4118.31	1860.68	3252.36	1422.95																		4988.41	1307.57	1507.64	2647.5	2502.14	3228.58	1176.83	4544.56	4426.03	868.927
	3969.55	2866.77	3342.66	1075.4	4174.19	4883.94	3724.79	1347.42	2518.37	4556.21																		1623.56	241.962	1527.04	1302.99	2994.7	2383.53	4696.07	168.322	3816.39	2513.89
	4233.63	1562.12	3108.29	2830.68	4775.39	4096.46	4625.9	813.138	197.46	4132.35																		4990.56	4019.44	1176.91	4852.03	1523.77	4826.92	1751.45	3123.32	343.665	1264.87
	3695.65	4137.55	1753.65	2056.37	4669.88	4362.77	2153.74	264.282	472.335	339.711																		3767.46	805.944	2251.28	3935.22	1192.41	4533.39	3356.95	2156.05	3038.78	2754.6
	4422.97	3145.23	2905.52	3717.93	1905.35	4280.26	254.822	547.472	397.457	1508.65																		361.419	2556.87	101.509	1918.61	4912.36	1536.07	2995.86	2059.82	3492.76	851.027
	1754	3784.69	2902.21	2392.16	2745.72	3584.38	2238.34	3795.77	3926.87	695.98																		3172.47	4622.99	2661.38	2994.26	1246.91	2794.03	4470.63	1675.32	2609.11	2429.37
	44.3007	4614.96	4479.69	3393.87	4002.99	4794.98	509.19	2316.67	3233.79	3425.24																		253.301	2152.51	4925.82	3144.81	2134.09	2296.21	783.019	3793.31	329.48	4011.84
	3769.78	4808.16	3990.9	1135.08	3.7964	1590.66	3698.98	1645.67	310.61	2109.9																		4027.6	129.694	1400.64	2630.1	8.70261	3.9265	2929.8	1046.23	2061.83	1752.05
	4551.53	1152.24	3423.88	2934.35	2856.6	1802.4	4663.26	624.95	4723.58	4651.32																		1008.33	1433.6	1304.52	176.004	2464.56	4302.93	4979.41	3081.34	1606.95	2294.14
	339.439	3840.35	4415.52	144.624	4713.37	4411.4	3182.83	1463.05	2633.38	2312.66																		2975.88	3396.09	1424.51	2663.49	2650.42	172.759	4084.12	4790.96	1571.28	3763.02
	3482.54	2273.63	2225.04	704.477	4972.89	284.526	1196.01	2080.72	1517.95	2987.31																		3285.29	882.652	453.062	3480.08	4609.04	740.915	3842.49	429.214	605.635	1063.32
	4952.59	4483.09	1755.3	524.846	4838.2	2681.76	3337.71	3265.65	4462.62	2967.61																		3193.49	3659.94	3658.08	1003.61	3820.72	2585.61	3623.85	4913.53	3061.67	3891.12
	867.208	1384.01	820.111	2471.04	124.879	2324.54	1650.18	3727.41	3101.47	1158.7																		881.037	4259.51	3270.9	2352.89	606.103	438.399	466.36	3238.74	965.351	4549.31
	3200.41	3373.68	4777.51	1164.33	659.482	3035.15	2549.75	2573.14	1999.66	1780.38																		3352.3	1311.37	1923.85	2915.01	1173.7	2613.19	4637.02	1817.2	4711.99	1861.38
	4918.34	4197.61	2421.93	3309.18	2698.06	1453.48	3882.07	3752.64	3950.58	4417.53																		578.063	4962.7	3009.24	1401	1384.82	1361.06	3304.03	118.759	850.258	4902.14
	1545.83	1682.35	782.42	2464.83	1877.11	4272.88	1608.4	1780.94	2723.63	4291.28																		2435.71	3352.67	1387.75	568.608	3813.19	484.611	1345.82	1596.73	561.827	4497.26
	4206.28	4164.52	3847.23	2812.09	3438.17	3433	3225.59	4732.99	1406.19	3156.15																		3130.39	1563.78	369.348	4494.77	3871.5	2068.95	14.9764	554.773	2528.41	4444.14
	3672.5	2266.3	2869.08	3486.93	4900.98	1526.26	1014.86	4834.91	3363.43	1307.29																		566.719	4681.69	3333.77	2128.1	3112.89	2980.98	927.111	2451.66	238.576	3370.17
	2890.9	821.488	4500.04	3395.79	2195.62	4998.54	2452.53	640.396	2344.7	2079.51																		2251.78	3727.38	3831.3	443.554	2682.26	214.676	722.074	121.396	309.994	4027.86
	593.804	775.037	2738.12	1894.91	1894.53	4267.14	2289.22	1365.06	2652.53	2437.63																		4969.2	3821.63	1963.41	23.3412	330.032	1980.6	2893.69	3123.91	4785.94	4483.25
	895.325	3696.28	1367.22	4022.25	3346.54	2299.39	2183.94	2368.25	3752.51	2633.08																		666.143	4007.13	3225.84	940.846	2646.24	2289.07	4610.25	981.365	3896.53	3049.39
	3908.42	3760.56	677.525	2174.58	4152.53	4881.53	189.859	413.974	3408.26	1806.7																		4782.49	3968.32	4383.22	1236.68	545.899	4218.19	4735.69	3645.69	4473.2	4530.8
	3722.51	2330.5	122.585	2323.19	3423.04	3453.8	841.486	3083.21	525.071	2315.37																		3622.23	4258.69	679.766	1650.27	2237.25	3040.23	1212.08	607.318	3072.48	3535.76
	4090.89	1429.54	1245.78	1813.65	2764.46	3570.53	798.154	2526.71	3097.55	1776.56																		4407.83	774.27	2441.43	3507.46	1678.67	702.309	2416.24	7.56643	2587.03	2401.74
	1467.94	1423.72	3444.13	772.02	415.169	4898.7	1833.45	454.776	4075.66	3647.78																		597.086	4750.75	4606.83	3732.14	547.347	4460.69	608.156	3671.86	4622.2	1239.02
	2146.95	1916.95	3075.14	2788.03	4780.13	4644.74	2101.86	3915.58	4617.52	1573.47																		3612.44	2884.21	2313.16	1947.2	1071.59	4594.12	243.371	2823.01	3308.39	4402.9
	164.235	2884	2166.07	940.898	1581.58	2244.07	646.814	641.23	2558.4	1548.13																		2242.03	2166.03	4063.74	3618.16	1552.8	888.212	1082.94	4692.99	3878.31	2986.4
	1135.7	4892.75	716.76	2168.12	4967.49	2893.77	1509.91	3183.36	800.05	3397.03																		134.414	3857.27	637.314	4376.93	381.309	1442.83	1907.4	699.835	2942.02	2077.84
	2900.71	3875.41	3373.91	1050.62	3725.45	4246.84	2199.44	548.409	2646.12	1386																		1570.85	4801.44	4450.8	3608.71	4614.33	963.192	2569.58	2388.06	3813.22	2620.07
	2434.47	2147.64	2326.08	1557.52	420.674	4489.8	1196.24	2017.95	1465.89	1794.66																		4723.92	4121.5	4848.88	2731.33	3169.11	3679.2	1948.17	2056.1	2547.85	4410.02
	3552.98	4008.8	2768.53	341.578	1787.07	3201.46	2639.71	1515.83	4553.95	1894.63																		4422.08	3597.08	1587.2	3749.49	3567.76	2388.89	3080.23	864.724	3187.66	4601.76
	1453.96	3219.74	606.569	3323.19	2511.51	3905.78	3484.95	3816.92	508.482	2343.14																		2652.24	3959.08	3283.35	134.546	1199.07	4834.83	2761.89	2819.17	1611.73	171.677
	4815.48	2896.96	1126.93	3777.99	3261.01	3253.74	749.508	804.858	135.925	1525.97																		3314.5	4025.31	3724.42	672.997	3592.96	1834.71	3037.49	174.323	1738.54	2724.9
	4543.67	3231.7	2749.89	3602.72	111.384	2286.6	3169.5	351.138	3462.35	3706.73																		4351.38	3434.04	3310.1	2927.41	3984.59	4001.67	277.988	2793.2	792.056	3966.04
	2068.14	2461.77	3912.35	461.462	1111.52	1358.86	1851.41	4748.71	3393.52	2803.09																		1264.33	2883.24	1932.77	295.685	1587.98	310.622	4158.16	3492.27	155.374	1923.94
	2361.04	4773.22	2620.87	1487.11	506.607	3967.45	3270.32	2994.61	1407.02	1953.04																		3018.96	371.64	3889.97	2529.49	3660.2	4502.87	3770.19	3564.84	603.102	1815.04
	2241.07	1225.77	3297.91	2567.97	1868.8	105.681	525.359	3996.43	4543.52	56.9369																		1538.07	1868.18	3257.34	147.438	1743.13	729.156	3203.5	4914.24	3286.02	1032.12
	4679.7	3250.04	430.662	1862.62	4519.12	4682.26	676.859	4466.7	2850.85	23.0469																		371.538	1277.25	748.199	151.386	622.695	4284.17	3418.12	2658.63	4899.91	1900.2
	1128.07	4835.51	1556.99	3954.1	839.788	336.595	3496.43	1024.26	3783.28	3592.38																		1152.38	2722.2	3597.61	4502.88	4105.14	2194.15	2150.87	2293.57	4795.35	2259.99
	4897.96	4970.87	4563.23	1728.91	514.188	2344.92	796.122	4634.82	2713.88	3617.78																		849.818	4940.63	1240.46	4574.67	3672.53	4538.42	2933.52	3758.77	1422.85	331.339
	322.781	2113.4	3211.61	2177.28	987.447	1094.88	951.248	3585.5	1610.46	3034.34																		460.679	1299.24	1313.02	2195.84	1368.88	954.984	1958.63	2067.74	981.501	441.234
	3077.26	4048.17	4012.64	3697.14	3690.93	4274.82	10.9419	3527.82	1986.86	1479.95																		2307.87	3800.32	3872	3004.36	2464.01	2855.2	4477.86	1165.37	846.932	4300.58
	1494.2	1386.64	4749.26	4736.71	1153.5	1807.1	780.83	1323.32	1625.13	590.564																		852.435	3124.6	3293.29	922.543	919.765	1603.9	399.298	3746.57	4634.51	3973.54
	124.246	3808.7	2076.52	773.415	460.201	1890.94	319.243	1206.06	3796.96	2855.39																		4451.34	3584.77	1876.24	4889.79	2154.79	3662.88	14.3831	509.761	2328.43	2852.83
	4005.95	2243.77	4862.8	1709.6	4806.27	3101.52	3731.95	250.341	2463.37	1503.02																		4516.82	442.305	1522.43	2150.91	1429.97	607.949	77.6911	3639.24	492.176	2481.98
	409.706	1901.95	2381	3021.41	1890.59	4253.78	3208.65	1429.6	1069.43	3257.68																		4461.1	1120.65	3960.43	1187.28	4857.68	1898.81	3105.89	840.858	4991.37	40.5782
	808.991	3772.52	3910.37	1494.96	2439.94	3527.66	3064.22	2754.32	3403.68	313.811																		1071.23	820.046	1934.86	1619.49	1390.94	1008.99	4412.39	787.278	4942.63	3679.8
	1688.51	4385.87	1487.72	4119.27	3203.68	4365.65	1071.87	3277.85	708.919	927.572																		1048.57	2677.43	3833.58	532.161	3139.06	2098.66	3767.47	795.254	3017.51	2044.27
	4847.18	993.232	3247.73	2207.92	3123.42	2783.53	1967.61	1805.81	508.259	841.793																		2519.15	4427.03	1021.3	1323.9	1651.98	1682.68	2111.29	1982.47	1314.67	388.555
	1916.59	930.974	1263.62	1824.67	1387.82	2541.79	981.622	2600.09	3521.35	4010.46																		1803.19	4834.01	4432.42	1110.11	4661.91	3016.25	600.094	4741.74	954.539	4539.85
	3601.17	3906.25	761.287	3913.19	871.876	3725.5	1253.17	3466.54	3897.59	3758.26																		1378.1	2074.98	1290.16	437.771	4794.98	3432.63	3042.68	1860.28	2201.95	412.165
	486.276	4039.51	3079.01	1372.89	458.258	4899.28	2850.26	909.974	704.505	2365.53																		2355.99	3471.06	3864.28	2557.08	2684.04	4256.79	2089.8	2903.16	4934.99	4340.94
	4803.15	150.637	3004.99	4655.41	3179.19	3346.2	4310.35	4500.41	4726.76	4714.83																		3043.73	133.837	2840.13	3987.88	3541.8	2369.54	1555.1	4939.76	2517.78	4455.72
	3268.61	3666.69	2703.62	78.6588	1011.64	1548.91	2841.12	3549.58	3456.18	672.96																		2518.18	4641.6	1041.24	1429.1	2623.1	221.932	3587.43	1212.62	632.921	200.618
	2773.24	1456.97	411.599	4690.8	721.681	1677.93	2708.33	4802.12	2440.16	1488.34																		2638.98	1746.81	3263.07	867.031	3477.2	3772.43	1644.24	825.135	1365.12	3157.27
	295.462	1608.2	1140.9	4426.19	4375.91	1169.97	2471.55	4759.78	821.786	1431.81																		4941.8	143.046	4410.8	1577.33	4463.62	418.967	663.049	4211.79	4339.37	4392.88
	3976.62	3300.54	1794.46	1039.49	1811.21	381.286	1543.65	2932.86	3943.99	4494.04																		4251.9	2489.46	1157.2	2663.66	3890.7	3059.39	1586.45	2383.67	826.31	4249.09
	342.333	951.921	2206.95	910.837	3546.92	1039.79	425.791	323.817	4893.13	4991.7																		3524.93	4532.82	1949.77	182.095	3137.8	4887.65	572.615	1882.88	1319.26	483.639
	4005.82	2181.94	3381.8	201.117	4110.3	4662.5	3359.87	764.148	199.412	3365.06																		2176.89	4747.61	1091.53	1893.51	892.055	1594.16	3092.74	1587.78	3077.94	2814.77
	1004.82	3892.47	4988.4	2881.76	1499.8	1234.52	658.22	4221.55	3807.08	2887.67																		478.022	3894.77	834.319	56.7176	1697.67	1047.65	1506.46	1850.27	2518.69	4247.59
	3591.68	830.136	4809.73	2202.66	264.416	2300.05	4154.27	784.083	2253.66	843.788																		3054.76	3875.02	4438.65	4940.29	2631.69	2434.25	3288.25	131.188	749.568	904.726
	2238.86	1582.39	4636.64	621.069	3188.51	2932.25	2092.61	4454.28	517.442	2321.16																		702.302	4700.79	4748.22	4572.23	1682.44	3620.77	341.094	2535.86	1125.61	629.791
	4263.14	661.481	4446.2	582.81	2482.98	1587.27	3258.33	2997.59	2841.61	2411.33																		2108.28	1963.64	370.595	3605.16	377.273	1024.38	3239.66	972.602	3319.36	144.13
	734.136	3552	4209.8	1544.9	1569.34	2315.32	1888.49	4256.47	2152.78	2162.1																		2221.85	3055.41	483.015	4466.42	4916.11	3821.63	3403.41	3723.63	4943.45	1762.8
	927.6	3594.35	3752.43	3385.32	1429.69	2074.88	559.15	3424.09	4852.42	4821.58																		4616.89	1003.48	1333.01	315.773	2298.12	3905.02	50.0532	4361.91	2092.37	1708.3
	3682.87	4345.35	1263.83	1846.14	2924.91	3907.91	477.809	358.476	1723.32	2145.39																		3691.54	4253.98	441.305	4586.43	4900.8	4275.49	3001.65	3098.34	893.716	4233.33
	302.016	2122.65	2072.3	1309.61	2061.11	3587.24	209.121	3552.95	2988.3	1596																		626.62	4260.13	1869.11	2754.31	2091.84	1959.89	2500.61	2371.17	569.965	4999.28
	3096.62	1767.07	3386.62	253.583	1291.52	2518.08	697.707	4205.37	4468.28	3625.06																		3839.38	3662.28	3505.34	695.044	4486.69	3655.58	3175.72	2381.12	1166.55	484.474
	2718.79	3611.76	3173.86	3000.3	2039.98	2140.95	1692.85	3638.43	4588.21	1526.4																		3134.54	183.397	3085.7	815.145	1106.75	617.428	2652.97	3495.68	4704.88	1043.81
	1373.75	4700.99	4777.51	2500.38	2393.86	1935.32	1561.39	5.10414	2492.26	4498.25																		4665.39	1027.64	3897.78	2965.77	3407.75	792.799	4050.32	3877.66	4112.29	4778.08
	4606.17	793.199	1120.89	74.8616	3839.97	4494.67	3228.57	4342.65	4890.57	1231.29																		36.346	35.0771	3305.05	859.457	3196.38	3650.98	2703.45	4555.7	2863.8	3511.7
	197.642	3574.28	3108.04	1146.58	3958.46	4735.36	786.962	362.317	2734.81	3944.72																		615.007	4332.05	3607.97	1169.18	924.792	1593.75	716.322	1223.69	1132.81	2508.2
	2025.43	2299.2	2205.69	687.306	1670.48	515.099	552.882	2906.99	2743.17	3299.09																		4324.73	2677.01	4896.95	1891.58	2626.23	2612.99	755.179	4047.16	1970.56	4610.25
	3359.7	726.007	1177.53	3897.39	4727.79	426.615	1641.62	3758.25	4343.19	2400.79																		2604.23	4790.58	1563.85	846.168	1594.23	822.512	1576.8	2848.77	1518.77	4884.84
	3344.74	1197.77	4346.39	10.4864	1113.89	85.0687	3240.92	4495.21	4071.88	3555.4																		411.764	1966.16	354.071	3522.07	3238.67	3201.46	3844.9	2702.89	2017.59	1098.3
	4875.99	606.505	2256.52	3588.76	2360.57	4958.05	472.424	2290.04	4479.02	2861.04																		2059.18	521.737	1952.17	3007.81	3762.79	812.219	2063.06	3171.29	1742.14	709.476
	952.848	2032.88	3174.69	3004.82	2306.29	9.64767	4974.07	2424.67	2134.13	983.598																		4519.43	635.003	1196.17	4351.19	4196.05	3483.62	2589.21	566.631	4428.14	3020.5
	3523.9	390.462	22.605	4487.3	2419.71	3524.54	889.082	1514.98	2418.97	3821.92																		3582.55	4790.24	4613.8	3037.3	4526.24	1801.71	1466.37	2467.68	3240.5	1075.78
	2647.11	4871.55	2726.93	4595.09	1497.2	4723.64	1939.5	70.1605	3907.09	4438.35																		1831.41	424.63	1420.63	2799.78	3178.82	2996.76	930.538	1610.87	4909.88	4534.58
	2562.24	539.895	1733.06	261.583	3397.66	770.339	4153.37	208.338	2031.92	1476.11																		1101.41	592.424	1378.27	4450.75	1219.7	4418.16	261.577	1280.52	614.287	1063.1
	4151.91	3610.62	1970.44	2907.89	4471.62	4705.73	2193.4	275.299	97.6033	1302.78																		4998.3	3549.44	1040.46	1452.78	841.9	4105.13	1643.65	102.91	507.326	2490.17
	2827.23	3494.4	3120.69	1191.97	3505.18	1913.23	2770.11	354.944	2958.87	3524.91																		549.744	3189.41	3678.37	678.337	2564.63	4786.53	1490.28	2432.08	4361.15	817.794
	1291.35	753.026	2518.19	3339.94	810.189	1022.81	3611.2	4883.22	3210.98	3897.64																		2348.48	4266.46	1685.02	4426.57	382.331	1278.48	971.497	4531.41	2348.84	775.578
	894.579	3753.05	2032.97	803.382	2971.39	3855.6	900.071	1527.86	390.837	3321.38																		4163.24	456.836	603.113	3676.42	518.497	1924.59	296.178	3459.88	1288.62	4589.59
	629.386	2434.81	2445.01	2167.28	628.276	958.159	2757.8	327.403	3902.96	3781.02																		1187.56	957.582	472.263	4526.59	1409.75	1376.54	3015.13	137.074	3937.01	3192.98
	2795.94	1095.38	919.34	168.732	3745.24	4247.98	2013.91	4113.57	3066.69	1089.65																		3030.98	903.565	3884.77	446.479	9.03192	3566.23	4405.08	3503.64	3132.55	1642.36
	1907.12	154.111	2084.83	3945.92	1635.71	4387.48	2874.04	3483.13	3668.59	2531.05																		720.509	281.208	3477.5	3611.26	63.9711	3902.65	404.19	3454.7	2640.66	930.763
	1777.08	1944.06	2472.84	1607.87	2330.42	4937.49	4847.32	4792.08	4891.12	4626.77																		4734.94	2340.39	264.392	2868.54	329.638	3834.11	2384.8	814.232	4550.26	3117.1
	3562.26	1399.25	4472.3	511.524	2848	544.778	3527.3	1805.71	2178.31	4353.09																		2536.18	4466.06	2076.71	587.868	1512.87	2237.11	1273.07	2145.38	3604.58	4470.71
	4133.71	3413.79	4730.07	1573.04	2047.58	2124.03	3310.17	2156.43	1703.46	4427.2																		1504.98	2759.26	593.205	3144.57	4561.52	2007.61	1559.68	503.908	3358.98	4366.43
	3317.04	3848.06	1902.07	4297.81	4718.87	953.914	486.099	290.834	3689.44	1236.66																		1963.38	309.248	1615.45	4559.11	3126.68	4024.78	3676.42	4884.28	4788.15	2318.74
	3051.25	4782.34	4655.57	1765.91	3821.98	2959.47	2694.02	4952.56	3139.49	944.32																		2543.94	4483.71	1978.53	4968.89	1041.41	2203.4	3440.97	940.843	466.887	283.356
	4811.94	2160.71	4596.54	3947.34	4765.39	1126.35	1332.46	3994.69	404.048	639.341																		2254.59	1490.9	596.558	3117.76	4229.73	2474.02	812.099	352.771	4168.81	1269.02
	213.332	437.6	3297.74	3853.65	2057.6	2420.94	4012.94	1975.69	4952.45	2245.52																		4373.84	3519.48	875.854	3244.19	4579.12	1999.61	1801.58	1908.48	1272.91	371.673
	102.816	4113.39	4806	4080.16	4057.21	1987.95	716.478	267.291	2463.31	4083.62																		3188.85	4929.02	1118.72	1305.37	3755.31	873.646	2110.62	2888.14	2368.07	1898.81
	3361.14	331.179	2292.49	2893.42	4151.41	4910.36	2617.37	4713.1	2802.62	237.37																		3320.14	4444.86	818.682	3929.77	1277.97	1373.02	62.1177	31.7051	642.717	204.792
	3367.13	1375.7	1022.5	1479.93	4626.63	2210.66	881.82	4904.84	2431.62	3823.07																		4171.37	3955.57	2050.92	1434.58	2654.57	4243.37	1363.08	1671.2	1080.4	4563.6
	889.646	3209.14	423.264	4737.84	3146.91	2826.79	3726.09	4247.89	4194.06	646.454																		4738.17	4105.39	982.565	4180.88	4473.52	3568.57	2889.56	4605.4	2701.51	988.009
	2984.34	576.565	4232.02	1075.94	1931.12	4264.45	2850.63	35.2298	563.445	3447.49																		3888.28	417.634	3201.42	4080.42	3617.19	4235.98	4992.5	2579.58	3294.36	4467.22
	4990.77	4322.52	2577.75	1976.07	427.376	348.714	1617.91	3485.67	874.38	1399.02																		1755.93	4000.29	3001.67	1430.3	1159.01	4654.87	810.212	70.282	906.107	3390.92
	395.401	3156.97	2571.84	3420.92	867.163	1411.21	4117.32	639.548	2486.15	3821.21																		585.82	3330.91	3709.69	2041.41	3522.21	3752.97	3749.19	2655.26	4461.31	4420.83
	3075.2	4524.7	1451.89	3225.86	2749.46	1407.85	2692.09	2930.03	1573.05	3854.45																		28.4862	44.9877	4355.86	1700.21	1135.57	4796.3	4873.24	2945.1	879.257	3824.96
	1225.59	3869.79	3026.26	202.884	4865.68	4777.61	3050.69	4367.77	625.097	1967.56																		3822.97	539.795	4742.65	1788.15	1012.06	1364.46	2869.25	2628.82	1957.12	332.946
	1487.75	1288.98	2240.89	1515.21	3562.17	995.357	3714.43	3768.5	4723.15	800.506																		4038.71	3061.58	4739.14	1447.09	3393.5	3694.85	1183.3	4791.44	437.914	822.063
	4772.47	3278.81	2976.49	557.722	30.7212	272.381	4672.98	4804.45	2480.08	4120.75																		1091.76	2471.37	4011.83	3109.39	425.533	1964.5	1878.26	4291.78	1864.61	1068.88
	2150.44	4217.83	4945	2473.35	1746.32	2199.31	2629.06	2939.83	1663.22	416.007																		62.4847	517.863	3404.28	4176.15	3283.38	1087.91	2428.01	1926.35	1839.66	2774.98
	357.1	3132.93	798.298	2260.66	3118.11	2641.8	3448.08	3452.72	3334.17	1162.65																		1347.67	4125.05	78.9881	1237.54	4456.32	179.578	3133.91	4271.22	1344.79	3726.46
	4344.02	872.987	4945.07	4279.22	2496.37	189.895	3074.28	4410.24	711.971	924.852																		2783.57	4345.88	2247.85	4505.23	4165.77	3519.39	726.932	4128.01	4356	4351.54
	4567.61	1923.08	2011.53	1817.52	3378.64	1524.96	4277.77	677.643	2365.33	2111.54																		2833.73	2308.21	341.192	3835.1	4161.33	3984.4	2143.34	1417.97	150.3	4675.34
	2596.68	1230.06	3285.63	2977.37	2729.51	3876.9	3023.55	1898.26	2343.96	4519.65																		1351.77	2117.14	4826.96	2339.42	1356.76	1369.45	1468.44	2839.73	1343.51	260.775
	4356.43	2271.79	2571.3	1467.79	4917.32	478.123	433.604	292.25	2360.54	1363.41																		2980.13	2437.82	1028.37	1340.83	3860.26	3665.08	2664.35	3981.18	757.959	3083.7
	4969.89	678.231	2970.91	4220.98	4177.2	2583.04	3544.11	377.619	729.867	40.7949																		4146.87	639.069	3167.28	157.362	3108.29	3892.13	1573.12	4531.57	1651.94	4571.12
	2749.31	1923.06	1810.08	2713.76	1486.06	4446.62	3365.42	4979.49	3395.86	894.848																		2412.94	1527.86	841.226	1585.86	728.871	149.475	845.332	4474.94	105.984	54.9181
	4346.89	3558.59	4960	3343.63	2051.56	1453.12	4550.72	1197.41	1934.72	3279.22																		565.399	1873.61	2066.47	1401.89	670.052	4256.56	2561.39	634.274	1706.66	1044.12
	4680.92	64.2484	1594.36	2520.2	4730.01	977.448	2295.19	1395.13	1241.54	3436.28																		2459.38	4382.21	4703.74	1434.33	1725.92	2795.48	2735.44	2935.38	1556.26	2731.39
	1972.31	2470.46	2485.48	4109.4	4410.11	3076.96	2098.56	2606.25	4366.15	820.293																		4275.76	1459.53	1092.41	625.616	4639.76	2097.7	3453.54	2796.02	4197.24	1312.95
	4353.36	2376.11	1536.43	2286.68	1453.48	4198.39	1997.71	2854.51	3720.22	4281.22																		4188.77	3558.98	2626.09	2411.47	4770.08	3477.99	3272.1	1082.79	4695.97	1008.95
	3474.58	3712.67	3326.86	2791.48	4593.45	1524.28	1188.94	1442.41	4511.66	526.106																		560.142	2905.15	2580.94	964.572	1518.18	2801.16	27.493	16.211	2539.54	4276.09
	1236.35	1854.23	586.236	4245.41	1125.11	4218.86	1440.03	1842.79	3523.79	3299.48																		1398.16	427.666	716.084	1609.25	2950.89	3733.2	4583.88	2922.31	1268.45	2156.61
	240.488	2156.32	3003.28	3179.96	440.598	339.404	3004.15	2793.74	4798.31	357.334																		1668.19	3574.37	1511.46	2155.83	336.499	1365.96	3198.01	4926.04	4149.47	2594.34
	4452.77	4973.01	2445.98	187.876	4312.03	4439.46	622.554	2401.01	4029.87	4582.71																		4171.72	2870.59	4294.24	1511.91	4244.08	1831.82	187.311	4627.08	714.403	3194.86
	2564.7	4248.81	532.098	3705.39	2238.45	2083.66	4700.78	4758.23	691.554	2418																		1624.28	97.7279	1791.13	3062.58	3181.74	2270.96	2744.53	887.946	1679.8	4361.04
	2999.18	3481.88	1122.81	2221.81	1328.17	836.519	3577.5	3651.02	1612.83	3052.74																		3071.1	2805.99	4205.88	178.722	4687.79	1293.63	4002.15	2997.63	2321.9	3585.28
	4774.2	794.999	1155.09	4453.06	4652.95	2784.18	4546.23	154.159	4452.09	2857.89																		3722.23	2070.78	3511.44	4531.66	1715.09	2207.6	1699.25	4526.54	3872.74	477.914
	3623.7	1092.03	583.354	3470.26	3387.73	3467.49	477.556	4949.32	3325.07	3902.9																		2932.2	480.811	355.97	3767.84	3834.61	4215.84	1805.58	4819.48	1145.34	617.412
	1066.36	3624.15	338.155	1629.19	4034.48	2620.9	2681.67	3048.98	1645.65	4147.89																		1040.99	3848.47	3806.76	2627.69	3761.96	1457.5	4610.56	4988.01	2297.41	2008.99
	792.67	3921.19	1206.51	1836.17	4798.14	3132.68	2519.26	211.279	243.636	3919.16																		1528.05	3522.74	3961.69	3544.75	2987.67	3077.38	2034.44	4787.86	34.1946	77.7756
	3287.55	1321.68	367.215	2326.86	3178.23	4060.08	4171.7	4347.24	2143.54	4343.75																		3083.61	824.014	1898.55	764.968	2696.36	2542.34	4715.45	1030.91	4366.74	326.174
	4741.68	4092.04	2202.77	660.453	4138.59	4664.48	2114.07	4859.43	4982.86	2263.5																		2988.1	1274.81	4657.8	1042.96	3630.15	987.27	25.3457	2210.19	529.63	2611.96
	4266.11	1148.34	267.17	662.498	417.344	4865.47	1644.68	4899.27	3842.3	2692.3																		1468.7	2101.14	3002.28	1282.93	1712.8	3880.24	3896.64	3095.14	2926.52	1007.97
	4274.07	1693.41	4185.16	2520.2	4734.23	877.11	4071.63	4999.8	4708.12	934.627																		1450.26	590.304	1129.69	1294.49	447.819	3332.68	1700.86	4602.59	1475.39	4258.14
	2263.8	555.228	1566.13	3928.65	1930.87	2473.37	420.735	205.28	4111.58	2583.21																		3263.62	918.877	533	4543.91	392.665	2019.76	865.984	3786.24	1274.3	4560.04
	1381.34	3587.3	4098.29	3729.25	3448.46	1910.51	3828.7	4477.94	2177.92	937.773																		3088.48	2811.79	2842.03	921.023	2092.78	3067.01	2770.96	2274.15	2576.1	4244.92
	4948.72	3045.8	4333.14	1561.48	1474.99	4473.79	2046.77	3815.64	1296.99	608.404																		3540.25	3702.78	3259.53	944.112	1436.07	2134.83	4361.96	3439.01	3009.97	1804.83
	770.787	3755.75	536.121	4308.64	3796.64	4101.39	20.4957	4624.14	696.165	1981.92																		4801.5	2298.37	1186.39	2560.71	1639.44	3749.69	445.915	3808.76	3727.12	2177.12
	2618.9	428.113	3875.15	3874.32	4689.15	2562.07	3360.37	3191.34	3982.13	3494.8																		1392.18	256.263	3919.02	649.782	830.593	4506.91	1174.33	950.228	2805.46	1325.76
	3384.7	884.79	1007.77	4904.21	158.169	4919.01	4575.73	140.152	571.846	1334.57																		3884.65	465.235	23.9632	56.7832	3177.7	3618.05	3137.49	2351.94	4418.53	3048.78
	3150.83	909.751	1686.31	4259.41	3878.39	2935	746.196	848.789	2359.68	1495.76																		2944.03	2633.52	451.832	3799.15	3960.83	3972.55	2794.69	4015.25	937.78	2733.94
	1174.25	2152.49	302.378	567.147	1296.94	739.636	2706.44	2890.79	3137.45	325.767																		3740.52	728.117	3905.18	3692.02	4895.07	3816.76	1808.52	4842.72	3414.54	1235.55
	3977.13	4345.56	2304.99	3012.59	3118.28	1784.86	4933.79	4488.59	3304.41	1329.49																		41.3974	2605.67	4122.61	4889.22	585.682	3151.16	1038.89	4672.14	2340.91	1949.83
	4786.84	2304.06	4656.37	1770.03	586.97	311.874	10.9673	3452.12	4397.75	605.923																		4703.87	892.196	1524.67	1881.46	3368.8	717.069	3497.43	4953.59	1442.7	535.514
	2518.16	0.272459	795.333	4934.52	2900.67	3888.22	4493.82	2349.96	548.951	814.21																		3047.11	221.404	1668.21	264.095	2671.85	849.208	3378.3	2127.34	2485.29	4281.26
	376.315	1529.2	2640.81	3398.33	2300.8	2046.94	4752.03	1906.31	2301.72	2033.92																		2336.62	970.849	674.138	4075.12	3396.38	4171.98	4773.1	3863.14	4073.87	2558.64
	3446.29	2171.76	182.078	1280.11	872.49	4387.97	2667.23	2110.97	4852.41	1191.25																		4123.12	359.523	2443.73	3907.74	3124.34	3856.82	389.579	3838.49	2999.28	3864.69
	3216.2	3147.22	4751.4	2761.28	2510	2889.55	2538.45	186.434	1509.96	3967.33																		2666.46	2588.82	22.6029	1328.15	789.671	3220.7	3339.41	4120.71	2467.32	23.6834
	3813.33	2051.78	3033.39	1745.49	2715.82	572.258	4504.79	2936.33	3801	289.732																		3825.04	2401.41	737.03	3042.47	1138.73	4583.64	3865.86	466.748	1566.11	411.032
	4851.93	4793.69	2794.79	3580.05	2654.5	2397.53	3240.8	1444.29	2708.28	3466.2																		4632.03	1829.97	1392.72	318.804	2456.84	3235.83	2462.6	4302.52	3209.19	2976.12
	2444.76	1034.34	3162.47	3027.31	2291.39	1120.84	1373.97	846.615	519.828	4321.52																		4681.44	3651.34	4091.85	850.802	3259.86	1071.09	2996.78	3549.74	3113.11	3532.69
	2425.46	3805.69	2973.46	3191.49	1996.21	4565.35	3600.13	1989.95	3167.96	703.62																		2769.28	2941.87	1621.48	4600	4721.39	909.031	1601.9	770.728	854.264	2482.94
	1350.9	4842.81	4219.48	1065.96	1932.28	944.24	4508.68	1317.46	2331.06	3.92828																		1610.79	2814.29	3111.78	814.523	519.308	4647.52	2706.49	2677.64	1400.77	602.209
	4035.62	2456.45	2832.42	4870.59	746.463	1681.2	15.0834	3403.09	1785.88	3600.91																		2492.8	2380.78	247.12	2790.87	1509.84	4757.17	2005.17	566.615	2182.41	1441.02
	3839.33	3396.85	1688.02	4251.49	2404.22	3526.7	4771.89	1421.75	1558.01	3851.79																		410.972	2901.03	2642.02	3899.49	4784.19	3741.44	1608.26	4407.32	2357.96	2002.5
	1942.47	833.998	4586.96	4010.34	3941.72	38.0004	200.848	3527.6	1256.9	1772.1																		2358.16	777.084	537.986	2918.21	4628.54	1999.22	2086.52	2937.89	623.983	211.125
	2979.1	4446.26	3774.69	3324.25	3712.24	3288.45	1639.95	3736.27	2607.49	2918.16																		3672.26	3156.15	2945.64	1231.36	4424.09	1796.8	4080.72	3862.75	3404.54	1239.75
	4710.09	975.521	4892.64	621.181	1463.31	4467.26	3729.23	411.712	2733.52	3924.4																		1829.6	3217.07	3658.9	4483.9	4677.49	3767.86	3082.94	2323.75	3870.49	2547.92
	597.637	3323.58	1075.54	4107.78	3464.84	2635.53	4586.49	247.281	168.321	3554.52																		140.701	1930.93	3949.67	1047.08	2379.29	3915.4	2283.78	3536.05	4716.35	992.28
	1335.44	4148.89	17.6403	70.3618	4438.49	1134.57	1187.5	3100.92	3139.25	1117.07																		3065.86	180.005	4451.03	1516.51	1597.94	1596.51	1958.93	67.9482	2517.93	4541.35
	1841.15	853.786	3678.86	4153.01	3406.36	2134.52	2747.25	104.344	2832.96	1019.15																		3099.24	2765.12	423.293	1705.46	4903.94	1544.16	1509.01	4192.56	3964.94	3023.22
	2111.67	645.442	2521.91	2141.69	3391.73	1561.73	780.68	3942	137.163	3922.53																		8.79507	3275.01	344.758	1979.11	1740.28	2762.32	3225.4	2382.6	3292.21	866.327
	4586.99	231.71	3139.38	4077.1	2444.07	3938.45	2147.77	2329.57	172.316	3791.07																		1132.72	4819.96	4956.97	236.571	2925.95	2517.47	1467.94	2650.96	3023.57	4559.98
	2896.75	3287.57	1153.63	4443.79	261.034	4490.38	4768.07	2653.86	2393.47	845.442																		488.495	3370.55	4557.38	703.466	2257.56	3044.88	4950.47	3080.08	925.89	4589.31
	2886.77	4623.13	500.337	3645.26	3698.88	2334.89	3680.92	1306.35	3370.99	1490.3																		4598.66	1998.14	1455.85	2624.8	1105.67	4581.79	575.715	3204.86	2500.31	4250.27
	3299.54	445.524	4960.02	2455.86	175.339	4774.98	2501.92	4121.98	4670.81	1548.24																		3069.41	998.102	3800.25	2608.07	110.807	3391.75	3025.53	174.57	3259.62	836.361
	3452.49	4700.32	4122.22	3627.42	4950.3	2876.17	2004.45	2852.69	3245.99	2758.7																		1977.47	128.955	4181.91	59.5925	1445.8	1657.18	481.704	1346.31	374.852	3455.1
	2776.96	342.812	4717.22	1224.8	4418.35	3128.28	4018.51	3689.59	3300.59	2735.86																		2070.62	1727.9	2947.43	176.888	2648.71	2370.24	918.928	3093.86	2102.12	3100.92
	1204.28	4181.61	804.949	884.799	4775.49	4081.1	3655.6	3348.56	431.74	4588.32																		3861.24	488.666	1458.39	2420.78	3906.38	3174.07	606.068	208.193	3347.07	3704.23
	3581.67	3763.52	140.916	2347.32	1972.33	2525.01	1079.84	1941.6	1649.38	620.555																		1767.23	27.1484	2949.84	181.352	4392	3407.35	1673.84	3279.61	2757.22	2773.83
	4207.12	4070.3	2593.45	4472.05	3038.04	4018.73	1025.5	4537.24	1016.52	3111.16																		4609.53	4880.84	1940.61	2912.12	3599.77	4797.06	2488.75	4497.01	1800.58	3124.39
	1418.47	4096.05	3840.66	245.578	4800.24	4527.48	2460.51	568.851	4017.87	2849.71																		2545.66	4484.72	3162.97	2992.67	2393.88	1554.57	2565.55	653.626	325.487	4020.04
	4472.95	1495.3	1656.36	4242.31	2866.53	1830.14	975.391	4915.39	4821.33	1890.48																		3852.59	3008.58	3075.22	250.663	1332.8	970.813	1475.42	2904.9	589.709	191.4
	1165.72	1265.35	671.138	3023.52	854.164	1903.35	303.274	1225.34	1739.86	4873.72																		2320.5	2835.44	3081.12	154.227	2972.28	760.743	3341.73	458.421	3096.42	2791.03
	4057.31	1135.38	1880.37	3874.74	3180.2	1354.15	2291.12	2837.36	3978.75	2194.52																		1497.95	4220.28	3263.23	128.206	2275.9	3420.26	4664.65	4265.79	3058.47	3853.09
	1888.15	1539.35	2170.62	1301.33	4076.31	1433.78	3359.17	194.292	4894.16	2684.62																		2078.82	1454.96	426.088	1302.22	3378.94	717.34	4380.9	4429.35	3889.93	433.262
	2095.45	1466.76	2600.11	4727.93	1563.56	3901.97	1169.26	1251.18	4053.58	1250.74																		321.455	4082.27	2826.1	967.511	1817.43	296.595	1945.71	3023.19	4372.17	220.149
	4089.55	2134.06	4249.86	1550.52	3206.35	3932.67	3576.78	3194.8	1136.9	4882.57																		3159.21	4918.2	842.169	3813.11	436.833	3440.72	593.158	4414.07	4308.21	4065.96
	4262.36	208.742	129.806	2121.64	3138.56	4300.51	2882.89	1361.77	3002.08	1592.18																		180.126	1863.93	2567.05	2468.4	110.121	3868.62	3877.03	2726.05	1837.94	649.088
	4607.66	10.3766	1675.78	4392.19	2866.89	573.424	3618.44	4229.55	4687.47	1538.29																		4793	3749.54	992.285	1390.29	924.637	4503.4	250.699	3428.88	4178.8	83.9364
	3019.56	1680.45	3326.49	4811.38	744.762	2930.43	568.883	1359.78	2469.17	1563.87																		3330.1	4433.87	317.424	2604.76	3850.43	478.047	84.652	4574.7	4690.9	1492.35
	3673.16	1237.42	256.523	1014.3	4765.81	4085.89	3527.16	4339.78	1065.74	3315.12																		763.75	2931.55	1941.23	121.513	3086.22	777.388	4689.43	1042.98	1591.93	3278.45
	3573.45	3561.39	2472.72	3236.08	2388.92	4738.59	3628.98	1965.94	4391.17	260.665																		1648.36	2341.43	2391.04	1959.53	866.027	1589.55	1281.13	3762.11	3109.15	2773.88
	3415.18	2769.88	161.337	1806.22	2219.58	1944.6	2196.01	3847.86	188.077	432.79																		1851.1	4901.39	818.434	4337.01	1784.19	328.805	3100.06	165.575	3647.84	3164.52
	798.796	2464.55	2468.31	1205.37	2343.88	4987.03	2922.31	4045.48	2352.36	3.83578																		2613.87	2431.54	4730.09	3965.31	2370.47	3443.33	4588.39	981.154	4137.56	733.849
	2840.99	3962.08	1296.82	744.256	3334.8	4814.15	2498.72	4089.22	537.799	4332.98																		4391.56	799.551	1136.7	655.07	3361.97	4448.59	1634.46	4581.73	4420.74	3013.5
	2513.63	3656.33	1310.05	2280.76	3229.87	3872.26	221.043	409.64	4541.6	2179.98																		4484.25	3295.64	3873.64	415.331	4679.44	1808.66	4298.7	2722.81	2865.14	4694.93
	3075.59	1305.07	4404.55	1820.21	4710.95	4459.68	1119.52	4912.85	4906.72	1866.62																		1773.52	1038.42	4575.73	4990.09	2642.58	2513.29	1747.62	53.9425	1541.43	2278.88
	847.946	4348.63	2430.54	2133.58	628.533	1749.29	1553.67	4999.21	2221.39	1911.74																		3185.58	4080.39	3185.43	2421.95	4142.63	3961.61	1125.81	685.986	4417.92	796.641
	4707.06	357.742	2859.21	2727.64	1983.9	3891.83	2017.89	4398.84	868.217	3205.4																		4764.66	712.266	675.188	1195.7	4911.3	3843.64	4362.97	3415.55	4734.56	4550.95
	2605.79	4696.95	958.809	4562.37	4760.7	3341.45	881.743	1523.11	1206.36	3873.15																		1187.42	1059.25	20.3803	3611.95	2716.46	613.05	362.45	3567.12	1682.15	4903.15
	2587.67	1987.76	2786.43	3530.97	3127.41	4026.49	3340.24	723.88	4749.41	873.88																		4930.92	1562.41	1271.35	2092.54	607.603	4189.15	572.291	2191.19	3238.97	937.579
	2564.36	3342.7	4534.61	466.998	3482.77	4412.03	2174.62	3685.01	4913.47	4189.94																		1900.78	4825.67	3334.99	4114.45	1894.89	1173.33	694.354	4009.2	4960.27	1746.87
	2509.89	4677.84	2003.33	4518.07	3442.38	2852.91	1633.58	4850.27	4407.19	1792.61																		4703.53	1469.74	2582.14	2441.92	4184.77	3947.88	3327.18	4125.89	1313.89	428.28
	4830.47	983.939	3555	314.039	2369.91	974.002	2338.24	396.104	1245.53	2753.81																		3062.62	143.751	973.803	3850.41	4259.74	231.95	3862.94	4043.21	4298.31	881.531
	3360.54	16.5569	1471.21	1430.44	2615.3	1480.08	2719.17	3583.57	3054.63	4362.18																		488.755	831.909	3761.78	1128.53	878.167	4901.36	4840.79	4750.05	2889.69	939.782
	587.086	193.931	1519.24	3017.74	2663.85	4930.32	2228.36	581.692	424.198	3980.82																		732.113	134.676	419.481	4551.17	437.404	1724.86	1691.02	119.453	22.6304	19.6261
	2254.78	707.522	4975.8	898.11	2668.48	9.51747	4946.41	913.506	446.058	287.832																		2918.49	2468.51	2653.14	3051.49	1145.2	4797.55	3278.66	949.409	4698.29	2312.22
	471.836	1529.1	3542.24	3747.59	1950.69	1793.18	294.494	4863.17	109.286	3940.99																		1127.82	484.725	1287.58	381.661	3686.2	845.801	3598.41	4891.55	1627.63	3475.41
	2050.56	3180.34	1050.37	1982.46	613.184	1133.61	1714.42	3.43455	328.831	956.693																		450.644	1766.46	1719.05	2195.91	893.666	4274.84	815.657	3955.3	4414.47	1621.4
	3574.09	3182.1	3385.41	1292.46	263.031	55.4631	1151.99	4887.54	4045.12	2842.5																		4122.71	838.023	2094.9	2933.03	1284.56	164.285	877.437	3201.41	31.2646	2640.79
	3045.8	4495.67	2506.68	1743.16	494.153	4058.75	3847.03	4475.13	3777.43	2859.73																		25.6692	2612.35	845.666	3810.67	3873.24	3095.83	2751.99	2303.47	1556.95	1207.02
	1764.46	4430.33	3885.71	2488.61	1833.47	2229.34	2528.44	4765.33	4096.44	407.324																		4344.18	4387.16	593.735	1107.54	3966.8	2997.35	1682	4591.06	780.199	1110.48
	3888.9	3728.7	750.205	2494.1	4553.85	84.0772	1242.4	3500.64	3198.69	3835.91																		1517.03	1200.3	3921.74	3026.69	4949.66	4204.59	1656.54	2317.59	1757.98	2274.59
	1041.04	4865	2848.1	3482.36	1242.53	3548.67	2417.31	3536.21	4961.38	593.813																		320.131	3403.76	1367.7	1386.26	1251.07	1170.52	130.162	1879.3	1662.84	3312.97
	1055.96	1838.79	3353.18	662.217	3201.26	2891.83	3468.91	4957.48	4982.57	2240.49																		3239.49	1078.57	3663.67	2464.48	1429.09	4367.33	1524.25	541.081	689.697	4005.19
	1079.63	2353.72	3381.67	2915.29	2514.83	1578.6	2567.08	4694.44	3086.49	379.916																		2794.76	1693.65	2340.34	1405.66	3754.89	912.445	53.7147	1282.37	3957.84	3607.6
	4603.88	4336.01	2783.21	380.103	3592.75	4065.23	3551.03	4051.02	2197.9	2941.62																		1767.05	4217.63	3097.66	212.482	725.994	3329.39	3488.49	3839.59	4416.63	820.826
	1068.11	4859.26	1124.64	2224.29	1367.96	4547.22	3292.22	3734.58	2464.81	2879.47																		930.045	2738.59	3108.18	2301.65	2973.6	1510.38	1493.83	426.824	301.571	629.177
	3428.05	2814.07	1999.14	1474.66	2163.37	3843.31	4993.43	1666.22	333.489	2005.21																		1358.84	12.4287	4605.75	2979.06	851.638	3212.27	4900.92	4529.11	1690.37	1640.8
	4049.35	3720.48	2218.7	4801.17	1991.95	1087.78	867.53	4380.49	3421.54	902.856																		3736.47	2548.59	4864.55	3842.67	3429.18	3720.58	2072.61	2874.41	1085.8	2457.66
	710.481	308.597	4405.79	603.225	2438.32	1330.81	2534	1556.5	3219.97	4771.37																		4451.77	420.593	838.948	3596.93	350.263	1364.57	3916.71	4174.55	3885.72	678.078
	1054.09	254.469	1571.53	4199.73	2908	2163.14	2091.89	2136.59	251.677	3528.66																		2352.44	1861.95	3314.22	4475.41	2798.71	1273.54	4011.84	4814.6	4402.05	761.035
	4016.02	2619.19	2493.65	4088.32	3865.55	40.0489	3317.69	3644.73	1950.06	2258.7																		1985.63	1675.31	380.814	2484.48	4543.27	1257.54	1730.95	2245.7	4805.3	3468.12
	2204.5	1957.46	2945.17	3231.16	3382.2	2321.46	4478.83	2988.18	1555.5	2703.18																		3896.25	674.782	4887.95	3787.08	400.141	1961.24	3025.38	225.841	4758.16	4139.99
	3458.86	3452.07	966.808	2049.22	403.403	1521.1	1421.11	3213.52	4503.89	100.79																		1433.21	3002.55	618.592	222.07	331.044	2038.56	1962.08	4495.85	2534.89	4438.57
	1666.87	379.194	1965.7	2240.08	4752.4	3914.32	1403.31	4920.61	1156.63	4804.31																		582.006	436.865	235.625	1578.84	2618.71	601.904	4442.9	1450.13	1307.92	1212.35
	2327.78	1170.4	252.421	4488.28	3241.82	3280.98	442.287	3861.92	603.556	1318.44																		71.7644	1922.2	1322.22	2174.74	3976.05	2839.79	367.27	3788.35	2972.24	2221.32
	1498.23	2639.41	2781.46	4098.66	4038.69	3521.24	556.263	2051.55	2665.98	397.48																		2029.43	826.603	3366.63	762.905	1556.48	1574.19	3205.52	2969.56	1252.78	2832.2
	4965.17	3281.94	4210.87	2470.69	4296.34	4525.21	2874.3	819.352	4925.49	4992.69																		1032.19	4545.5	1574.68	2353.55	3968.97	1139.32	8.29224	209.954	3485.93	378.685
	4603.06	4255.35	3872.51	446.311	4727.36	3707.22	4007.96	4322.74	3390.6	1768.74																		4720.31	3055.36	2446.37	3419.16	1476.56	2679.56	1546.98	1837.12	3020.96	2054.16
	201.501	4630.93	2674.41	1497.33	1601.99	1520.08	1827.43	1765.03	1582.2	4227.68																		1480.24	2424.94	2584.1	4228.56	2003.99	527.468	3736.26	2559.64	575.948	4335.46
	2752.97	4799.68	4077.07	1415.46	4296.97	4282.85	4167.1	2334.23	4186.22	2303.13																		965.504	4560.52	3850.06	3687.99	3929.87	3137.8	3171.71	2340.79	1487.75	2177.39
	4752.66	2491.53	467.462	1924.15	4690.35	4406.44	1073.54	1821.14	965.835	4185.27																		2388.98	809.364	1301.78	2198.79	1770.39	732.293	655.058	4092.01	3729.95	4143.89
	2799.6	1017.13	2412.62	2096.77	235.257	1071.2	3235.98	1475.4	2750.01	2632.3																		1601	3756.5	1272.16	4808.01	593.328	222.817	1512.04	2261.78	3589.97	4875.84
	3101.2	4082.51	804.051	1051.98	3415.41	4680.34	2304.64	3248.49	4809.46	780.232																		805.623	3803.21	2546.53	4459.57	1019.24	4718.66	1012.33	4232.23	1553.5	107.523
	819.728	2429.29	2545.47	4109.11	668.91	4250.3	1506.51	26.732	4233.4	2340.27																		4177.54	1293.39	4077.65	4852.5	4937.59	3814.45	728.117	1152.95	1157.29	4577.47
	3010.46	3317.15	6.44137	59.067	3141.46	2843.39	3996.21	3475.21	708.23	888.24																		2041.7	3188.27	2180.64	1434.85	3889.28	2618.58	3146.03	2356.38	988.737	1349.81
	2069.44	3749.96	94.4838	3051.24	2702.92	125.189	195.177	454.628	298.306	2130.26																		3584.61	4802.63	2272.87	4554.31	2726.57	3632.82	2743.93	2326.66	3105.34	1453.37
	3429.27	3464.72	1336.48	4002.57	4309.5	3973.33	362.981	4589.38	2746.19	4820.4																		1194.47	2252.31	705.292	3071.27	1142.81	4595.15	2015.43	1227.28	1758.71	2204.07
	2408.03	3115.54	3057.05	2608.13	669.532	4257.5	1401.7	4750.25	4645.02	1429.17																		776.7	4087.8	1511.03	1122.65	3635.19	3291.9	591.285	185.834	1726.81	677.922
	466.586	1890.43	343.024	2323.19	3843.27	2869.62	2636.26	4695.42	4641.44	858.845																		4929.97	1331.67	2234.89	1487.89	2762.99	3523.51	3967.01	3523.91	1485.61	1807.64
	1680.16	530.508	2626.95	3407.1	580.191	2145.77	2171.82	3175.02	4489.81	1123.82																		4680.12	1753.68	1060.04	4608.53	3346.33	3681.76	2177.69	2318.22	357.346	1255.64
	4877.37	3926.95	4374.34	2910.51	2247.06	1091.66	2657.15	2929.89	470.976	297.189																		541.377	3286.12	1126.35	4881.21	2250.07	3690.21	1416.06	2887.76	4.3327	3255.25
	4972.36	2049.58	3010.51	2885.94	2361.34	220.746	1461.9	3179.75	33.2472	846.461																		1048.3	4566.69	661.362	1648.2	4636.37	2008.3	4178.78	2865.47	3613.72	2893.94
	3394.39	164.203	4926.6	3824.36	79.6382	4910.44	1245.22	1802.37	4353.97	3001.39																		4047.22	3474.73	3440.43	2256.64	771.43	4094.76	570.963	1100.73	672.66	4331.81
	1766.14	1028.92	3474.72	4902.71	1798.71	3882.42	3585.95	4028.57	4798.13	4126.43																		4924.13	208.697	1415.53	927.123	284.866	2777.14	4156.12	3588.59	1534.53	1209.69
	3395.52	904.964	2381.42	2041.09	151.649	3807.11	4189.16	166.323	603.597	1847.45																		4636.78	4272.13	2698.17	3561.3	968.147	3303.27	3749.48	904.73	2310.69	3428.02
	2399.53	3292.14	3089.74	692.156	1758.58	3808.32	2944.23	2520.07	1920.81	206.157																		3330.28	1045.86	47.1724	3593.42	995.226	4755.87	933.273	4540.41	2382.72	1942.84
	2295.49	2096.06	272.214	2961.48	2854.18	561.635	3450.93	368.301	2376.58	3764.75																		2290.9	4651.95	374.57	786.721	4008.69	3078.67	1699.36	2275.93	606.913	219.476
	933.337	4289.86	1521.21	2050.88	1174.76	3442.06	450.958	2991.19	1000.43	111.14																		383.849	1993.52	1005.76	442.362	4367.77	1663.7	4834	1868.29	638.998	4788.07
	2215.35	1491.36	1906.11	2002.69	1943.66	1814.57	3985.74	2210.09	1408.89	1780.92																		338.246	3499.01	845.201	4348.6	4836.46	1881.32	4396.75	189.731	2701.99	4480.13
	4767.11	1642.08	2380.11	982.421	1650.68	4414.63	1950.13	2873.94	1890.74	2001.67																		3055.76	1569.84	3268.66	511.487	4845.87	2203.08	236.14	2571.72	2282.72	3872.51
	4205.09	2321.85	2324.29	3155.51	4567.26	106.809	3498.57	1825.98	2628.82	2342.12																		4588.01	988.178	1601.42	2720.34	1874.93	1167.55	3724.98	2447.51	110.243	1084.56
	1072.51	3239.85	2823.6	714.76	4711.33	1941.46	4863.55	4216.12	4896.13	1210																		3005.13	4915.5	1516.99	2213.18	2750.54	3591.36	4910.41	3978.02	4014.64	3509.96
	2664.05	2268.03	4461.56	832.004	2251.75	3077.28	3728.86	4271.95	395.458	4866.13																		508.871	1898.68	3469.57	3703.99	865.295	4203.52	188.984	1966.17	1703.57	715.717
	2458.57	3683.58	1172.06	4219.42	2206	2184.08	2049.92	389.23	585.482	2025.48																		4476.6	2676.5	3375.99	4925.09	1628.84	339.801	2633.59	3077.52	591.546	1053.45
	2138.2	956.576	3192.7	2179.08	630.363	2164.95	3566.5	3551.41	1952.51	1826.41																		1209.46	474.085	992.522	4556.44	2741.19	3652.12	2563.99	663.142	2648.95	4181.25
	1340.12	1746.95	934.326	3595.8	1132.48	4091.51	3475.69	979.187	4537.22	4258.22																		92.457	2331.86	1048.39	621.021	4615.29	1184.61	1526.12	1866.67	362.763	3441.92
	2181	3175.52	4402.07	591.176	2220.94	1903.65	4924.62	4278.63	928.51	235.905																		4814.58	2308.15	3949.26	2285.54	2348.83	1902.7	3649.78	3175.45	4452.93	209.577
	1126.64	1077.36	181.851	1800.24	2404.51	847.615	522.633	913.771	3940.02	255.568																		3749.22	876.807	372.371	2006.22	1340.66	2823.7	3992.25	4158.32	4355.44	238.428
	1182.48	2967.81	2522.53	1570.68	4044.41	1148.37	618.527	2406.05	4316.18	1643.03																		3222.36	1457.22	1739.98	4296.76	883.993	1645.95	3286.02	464.719	1763.01	66.2438
	3170.39	2839.7	3343.6	710.261	3444.92	3483.63	2048.28	2482.75	1864.14	4310.08																		3433.91	925.29	3073.06	216.467	2709.37	2721.27	4055.95	3475.63	3918.96	3590.68
	4158.27	198.406	1065.62	2779.77	1881.25	4256.46	1221.24	3723.99	2819.26	3342.96																		3220.56	2630.31	4962.67	2795.24	4940.78	3796.77	724.19	4547.58	3853.94	438.263
	4802.5	2733.04	1651.1	4928.56	2881.01	1353.92	3432.62	2816.95	1560.47	1931.64																		2699.28	3938.52	568.981	4580.72	2318.86	3940.84	4672.11	1801.56	4531.99	471.654
	4808.42	3276.65	4055.16	3618	2686.04	6.14792	3570.43	3609.91	240.96	4419.18																		1285.26	4433.29	4935.81	434.774	4573.01	1988.73	1128.81	4356.74	2870.44	2354.1
	1169.94	4369.37	4857.68	983.399	1954.88	1868.2	1043.91	265.09	1525.94	2952.54																		3089.16	2980.69	1715.35	2210.69	3827.64	3626.94	1709.31	1954.6	4082.02	4771.27
	2333.23	1534.9	3895.56	3710.36	3863.08	2975.36	2615.07	4700.71	182.191	3877.7																		599.471	3161.14	4898.55	3696.08	3843.11	534.011	2308.59	1484.46	771.328	4211.04
	4847.32	367.971	4375.14	2277.87	3377.73	303.274	701.545	3790.59	4278.65	213.78																		4409.25	818.633	3048.73	107.995	2927.83	2172.89	1449.05	1652.64	157.174	1947.03
	4599.1	3492.82	2897.79	1412.52	4774.47	4777.2	4988.39	1176.08	4990.63	2258.81																		1761	693.755	4439.68	2976.2	1352.58	975.977	4719.94	4073.03	4033.74	3460.33
	3937.54	3851.65	4611.92	111.722	2837.79	1174.1	275.615	3019.38	2098.33	2084.66																		4665.94	1332.37	2184.77	3178.54	4803.65	3780.14	4781.37	2292.17	886.073	4301.31
	2056.42	949.99	2584.1	3304.33	488.819	1860.66	133.984	3946.43	3345.95	2866.05																		3306.54	497.709	1352.57	2069.08	4173.94	3987.98	543.405	3169.84	2472.81	329.113
	2993.53	1598.62	1784.26	877.957	1133.97	4217.14	3221.4	1481.49	2999.54	3576.13																		1358.3	3184.29	919.269	1625.61	916.784	4279.89	1099.48	723.327	2569.89	4486.18
	4673.05	1770.62	3562.24	2605.7	216.206	699.242	856.833	2925.01	634.647	1951.04																		3690.69	2466.6	1918.3	95.103	94.2526	3866.93	3522.31	4489	4464.76	1698.99
	158.806	1273.41	38.1731	1215.13	4503.73	1118.95	1465.41	4310.89	1283.3	1572.19																		2763.74	2074.53	3857.74	2588.86	3230.69	3614.04	4600.89	3170.54	3707.04	4225.49
	4657.21	1050.47	914.316	2248.48	2541.31	4960.85	4254.31	4276.03	1098.28	1284.74																		3089.79	3510.84	2951.63	1202.44	2789.14	4805.23	1665.56	4614.31	586.977	201.902
	3422.96	721.162	4181.02	2558.21	1902.31	4023.86	4292.12	2953.07	3383.59	4918.54																		250.374	2830.95	4976.85	3027.67	2664.89	2348.99	528.399	1967.5	1302.5	2635.27
	4820.01	4614.77	1009.32	4531.5	2192.9	2107.95	4499.76	3002.51	1585.97	3076.45																		2892.34	3792.71	925.024	1595.47	1617.05	3593.43	1273.76	2596.9	2620.23	2438.67
	4089.46	3592.37	631.464	2031.34	4623.5	826.875	878.871	2038.74	3509.15	3731.17																		1122.27	4818.6	3591.77	4915.29	3842.18	2579.8	3179.65	3246.03	2633.76	2135.01
	2786.39	2433.57	1427.86	3245.45	1437.48	2106.78	3092.39	1105.58	1041.56	2506.07																		4921.74	4534.15	1101.37	84.3633	703.629	1831.2	1967.85	556.525	2459.56	54.966
	3780.14	2161.53	3072.31	4531.11	4686.66	4436.46	1217.19	1817.38	580.683	763.823																		4389.96	3493.03	676.674	124.819	1555.64	366.894	3494.48	1275.78	3893.25	3211.3
	3723	4256.81	109.48	1179.5	4024.02	1913.72	1959.65	2909.69	3741.25	1664.59																		1521.47	2229.56	2134.88	2973.61	1563.87	849.989	2016.16	4506.15	255.603	1097.2
	4813.28	3967.74	1545.28	2642.23	299.055	4643.05	1871.11	4016.58	359.775	1900.57																		4164.69	3576.21	2280.75	3097.19	617.557	4268.28	4744.79	2776.41	1347.41	245.603
	4050.41	3640.74	540.54	1927.14	1773.69	3821.34	4872.58	600.551	1026.21	4902.52																		1662.1	1289.21	1455.28	2624.09	1544.4	4752.61	1998.15	1192.92	2465.37	2304.3
	1514.9	3886.17	1759.63	979.057	2758.3	4783.45	2567.26	1120.2	3757.7	1666.59																		267.821	1100.66	2707.62	3552.03	437.583	1322.79	3909.36	446.134	2342.68	3444.14
	4141.97	431.236	3633.93	3146.71	2546.73	3497.92	1234.16	3790.85	4845.18	4643.53																		4435.46	193.169	2347.14	4301.94	1351.46	1192.59	4381.25	3519.03	1698.8	2259.26
	4784.36	544.201	4708.46	4439.44	4941.1	3263.81	3389.6	877.358	218.949	4897.11																		2855.32	904.722	2797.55	925.924	3324.12	1005.78	4798.85	2766.02	62.3757	36.4093
	1964.44	3275.88	3560.96	626.839	552.075	2106.26	460.22	4239.24	3775.07	2512.66																		1767.96	3085.65	1368.76	406.458	932.364	1572.73	328.831	2455.92	3003.98	2027.23
	1853.11	4825.73	1420.27	3553.07	2519.9	1223.98	3720.47	2328.04	283.077	2698.64																		1169.52	461.609	3292.1	2615.64	4469.46	3615.11	1106.85	656.82	2606.5	4256.23
	1188.75	1666.7	4658.44	1786.13	2539.62	2910.74	1650.11	573.325	3131.39	4070.74																		669.565	4324.2	4898.93	4564.18	283.363	4321.18	2122.96	3152.02	4410.6	1657.87
	866.318	3514.37	448.001	3140.05	3345.99	241.334	195.272	1255.02	2377.85	4979.5																		4173.97	54.0797	633.257	4327.23	4141.1	3577.12	1107.15	1254.71	1651.26	3265.58
	1573.82	1450.32	2051.13	2374.29	580.52	3240.14	1757.09	553.811	2818.05	4551.27																		1129.78	3456.3	3542.98	4572.75	4762.3	3004.62	1366.48	531.552	1326.17	3231.1
	683.059	3855.94	3638.29	2639.27	2811.73	3206.35	3739.72	4282.47	3241.61	3400.1																		2063.18	1742.54	3311.15	4100.22	3802.46	513.034	1546.73	2278.85	4408.85	3883.03
	4043.48	6.26606	2905.02	3289.41	82.1669	2340.08	3655.09	4238.91	3010.01	552.62																		4635.93	3964.33	2307.21	3264.58	259.286	3409.95	1411.31	3192.33	4032.08	3056.45
	4963.89	1855.67	4494.21	478.69	4979.23	295.983	2150.1	225.235	4692.99	1221.54																		604.033	3113.22	3351.11	430.332	1613.6	4575.07	344.819	3844.09	4104.86	341.69
	4600.89	1321	429.708	4672.79	3012.48	3997.27	1644.72	4495.15	838.637	3763.01																		2063.85	4671.82	3712.64	2041	898.293	3755.57	3087.75	192.815	4976.81	430.097
	1300.31	2484.82	1453.46	3503.09	1579.92	14.4242	336.765	1016.74	3279.55	4727.61																		1341.39	3148.81	2085.56	3018.71	2263.2	3879.47	1899.09	4709.41	1475.08	2115.14
	1297.95	1718.65	128.492	1280.53	4969.97	1973.79	1123.42	4895.75	3920.89	4067.14																		3391.53	1459.67	630.428	232.34	177.436	2809.94	4800.15	2684.38	906.517	3429.45
	1190.12	4353.37	60.8578	3617.67	2004.27	3915.45	1026.87	2087.3	2533.19	3038.21																		4566.76	1284.81	723.776	4066.38	4599.17	984.483	2083.87	4868.98	2658.55	653.896
	1923.21	4296.18	2188.51	2147.35	2266.19	3869.07	2835.33	4231.87	91.6601	2464.08																		1956.94	2008.78	1482.09	2939.21	198.311	2813.15	4437.66	3579.41	1570.02	2723.83
	530.446	3075.42	2283.39	1959.71	4744.16	4431.62	3723.92	4237.98	3735.32	280.429																		4931.63	190.151	2954.1	2485.42	2260.67	2024.67	3856.59	2547.42	3274.94	4095.44
	3095.27	3092.76	2442.64	647.55	4045.33	2625.55	3500.1	2632.33	867.141	2684.59																		4675.67	1809.88	2039.41	1063.54	2292.67	3876.21	1116.37	659.53	2425.45	20.0941
	1981.14	1080.15	203.916	1770.54	928.257	4321.83	4180.26	4981.28	191.451	3405.78																		1439.48	2640.58	530.94	452.745	2827.93	2203.09	4275.47	3423.48	1243.39	4569.93
	1049.61	2495.45	1195.84	3875.15	4581.05	1518.21	2879.25	2420.95	4760.09	1434.26																		470.03	2217.95	3699.04	4463.35	162.428	4621.88	1601.88	3052.29	1516.17	323.235
	2531.28	241.541	2426.19	2894.59	2505	4690.46	4330.8	2911.92	2488.96	1586.97																		3190.23	2987.66	2021.99	1080.32	710.932	3394.46	356.449	3254.48	3689.93	3964.27
	3756.25	3748.85	1990.31	2449.1	1427.54	4765.6	2481.5	1300.15	2856.38	1094.17																		4839.18	4880.64	1616.77	3091.13	3051.99	3918.37	4698.84	4091.82	3941.16	466.029
	1455.63	4113.86	4485.49	1308.19	1248.1	3512.8	823.612	277.454	4865.95	1874.26																		2160.45	3646.92	1307.27	3698.88	3175.59	3648.11	1989.42	613.434	4846.57	2354.66
	2898.64	2411.35	2708.99	2133.96	937.011	4460.77	1283.77	1822.99	1855.46	669.767																		4325.26	2712.81	1582.14	103.868	1399.25	1333.32	2129.16	2929.41	1129.71	1217.52
	3472.83	2744.74	1703.73	4761.14	61.3518	4381.96	3611.62	3128.56	4361.73	1737.49																		1151.48	2661.44	2697.71	3920.64	198.113	224.684	3222.02	3239.27	4182.05	77.3723
	3872.1	2993.43	3619.27	2637.22	2802.68	377.02	4430.85	3221.95	1704.94	1955.61																		1792.9	4107.4	4655.97	1392.44	3388.68	437.34	1734.94	4269.31	2982.78	1432.2
	2759.71	3578.27	4264.94	454.536	2392.64	4783.26	3990.28	712.947	778.65	3751.22																		4450.65	4919.86	4915.25	4561.36	162.077	4615.83	2686.51	2666.64	2317.52	2792.15
	921.375	4657.09	4630.73	2226.91	3118.56	4457.04	2178.45	3847.73	4241.48	744.023																		2346.79	1916.37	1669.71	3221.69	2173.87	2293.78	4761.26	1359.23	4391.28	819.809
	4767.1	663.018	410.496	4662.46	3590.07	3159.4	3585.68	3019.08	578.904	2439.29																		2916.36	2909.75	2819	951.496	3081.61	3816.78	2919.72	2657.22	1058.12	135.973
	4454.1	2324.27	942.081	4662.8	1737.28	2303.98	3667.3	4294.1	12.968	3369.55																		3911.48	3095.3	3806.19	2668.75	3663.67	945.157	4182.74	3959.49	761.707	97.0311
	490.639	4796.32	70.9292	4872.73	4757.31	2302.74	4093.59	1984.35	1921.15	2060.24																		1062.23	4578.33	2291.9	3837.2	2552.82	4081.17	4881.71	4171.87	116.734	3922.55
	2746.4	4795.46	321.974	3676.19	3187.8	3020.84	527.761	1918.86	3195.39	101.693																		3742.88	4293.77	2654.51	1002.43	2674.5	247.156	545.508	4698.44	2294.51	1999.05
	697.228	1301.8	3104.63	1770.33	1469.82	4169.18	371.805	4604.68	2857.58	4532.48																		3035.95	3158.11	4168.5	20.6866	4932.63	4138.39	1630.44	2269.74	1415.69	2064.94
	271.639	40.7532	2300.89	381.758	2086.99	331.931	4929.01	4202.99	3099.67	368.251																		3174.01	2323.04	967.202	1542.41	276.579	1598.22	4913.93	3839.9	3700.42	3571.81
	1858.99	3047.92	16.0905	3353.01	1111.93	1348.48	2748.1	4788.02	3696.15	263.485																		233.463	2818.78	3136.06	182.837	3289.68	2636.98	1601.97	2296.6	3082.74	3896.03
	4361.85	1343.88	2381.78	362.532	4479.85	4485.86	1753.5	3856.71	4720.4	4114.82																		4061.45	2549.05	1344.58	4419.57	1524.77	2244.09	3159.86	2319.03	3097.76	3583.55
	3209.55	743.504	3326.19	4841.62	3247.59	4337.39	3855.28	2955.63	859.878	4870.65																		4714.71	4557.15	4187.33	238.491	82.3805	49.3035	4571.27	3107.75	4216.43	1264.13
	3374.59	1148.95	733.404	2298.63	2453.76	3428.32	3879.14	2754.31	3346.21	1540.45																		4626.56	985.18	1833.55	457.633	4081.22	4844.1	4148.9	3474.26	3475.45	3222.44
	2895.93	1393.41	3116.5	4147.8	4390.45	648.186	649.015	114.126	749.587	3558.07																		1312.23	2816.47	1259.34	3958.83	3122.95	4882.98	3595.85	4893.39	3628.11	4477.92
	730.618	3587.39	4790.85	3828.17	2387.33	812.25	1682.26	3677.69	4939.27	618.17																		3468.34	2662.15	3065.42	175.958	1407.69	1357.03	3852.39	468.742	630.208	1208.92
	3795.99	1042.24	808.143	2473.73	153.097	2323.88	244.396	462.356	3045.89	4179.78																		841.374	4268.65	4403.72	3332.04	3197.23	3647.24	1582.24	4905.64	882.888	4287.75
	274.979	2375.5	1662.43	2011.76	2695.68	1393.74	998.517	2006.63	402.914	1934.43																		437.657	802.471	1382.99	1676.72	3809.55	2657.14	1807.88	2742.28	2415.56	38.4086
	4070.45	114.611	1305.73	141.504	4576.46	1573.18	3370.48	3770.66	828.615	3203.48																		2048.95	928.824	4613.99	1088.15	1205.73	2296.35	3476.21	4900.71	4656.65	2900.77
	2554.81	1688.19	3284.31	1007.66	2294.3	2092.52	4602.39	2100.35	1461.48	2831.89																		116.619	407.17	4658.54	1009.7	443.103	2929.62	4715.86	4545.26	2454.09	1940.8
	4423.39	3020.58	3070.81	1124.74	4295.26	2388.08	3755.69	3742.11	758.201	703.123																		2386.48	2859.6	579.297	448.418	3097.12	4937.25	4551.76	3028.03	1217.64	2204.18
	179.977	3399.73	4130.46	619.947	4741.97	956.541	4009.67	3613.01	4692.79	1028.21																		3090.4	2313.67	3051.7	2373.57	1748.63	688.384	4074.01	3650.71	613.066	1915.4
	2395.99	77.2663	1595.05	3928.11	453.981	1102.92	98.3931	3974.44	2876.43	2188.32																		699.284	3329.86	1514.97	335.657	834.646	3598.39	898.928	4209.44	6.55292	15.0399
	4795.64	4528.8	2519.82	3578.4	761.831	3713.63	3986	4029.47	3467.4	3169.29																		1064.43	2483.4	2230.25	219.113	911.055	4252.3	1598.06	1495.92	4357.12	3499.75
	207.926	3171.48	889.698	159.7	3961.25	4797.16	3220.74	4535.48	2156.77	3036.34																		425.109	1324.94	1882.54	2954.23	606.357	384.563	2080.94	2955.75	801.241	4227.22
	833.284	3082.55	4837.45	145.899	2796.57	3559.89	3134.07	1382.17	350.313	578.833																		648.849	4248.07	3876.87	2770.35	4027.4	3637.39	2714.84	2752.81	4632.84	1222.57
	3883.93	2061.82	2193.18	2137.15	3174.12	1276.84	881.748	384.164	3366.67	1135.48																		1467.97	3481.16	2784.86	4844.71	3914.47	2130.46	4676.11	3644.18	4647.04	3959.14
	1995.08	3885.92	1748.53	537.037	1934.57	175.675	34.8991	4382.97	3481.35	4513.67																		2434.07	52.8881	929.055	3367.85	670.728	3355.11	3732.68	1671.7	1725.89	4578.54
	789.564	362.543	2623.99	4464.75	1384.67	1927.05	499.827	2969.43	4637.3	830.623																		2265.88	3095.3	2550.11	2304.78	3784.6	2628.97	1697.24	366.725	899.232	3411.23
	3823.95	1924.81	1069.11	1087.55	1705.19	2746.07	2536.71	3660.83	3735.45	2536.7																		2645.79	1252.04	2859.75	2281.9	2755.62	4794.78	1904.09	3170.34	580.305	1057.9
	3609.34	1965.01	435.872	4634.89	524.977	2059.17	1913.8	4251.83	412.286	156.203																		961.29	2485.38	3247.21	541.489	3803.74	2631.78	4358.56	4443.74	152.51	1949.29
	3747.51	642.321	4332.49	1387.08	2059.95	3171	4390.17	3573.55	971.889	1994.81																		90.7587	4254	1599.36	2735.79	3326.91	2605.83	3178.02	4947.14	4953.1	4019.38
	978.162	4507.22	928.587	4937.06	2334.6	4960.01	1586.27	3002.06	1608.72	3851.99																		125.755	3416.04	3490.29	454.72	3772.18	902.705	1073.54	1249.9	848.733	4290.64
	4340.85	1675	2978.02	3772.62	4805.46	4350.67	4060.38	516.867	4771.6	783.409																		1229.91	2812.04	1794.17	53.0814	638.497	2314.89	4491.06	3311.19	1693.52	4917.54
	4336.55	4984.54	922.95	4482.3	16.8301	2885.13	3207.99	1436.97	3451.43	2914.12																		4764.2	4590.87	3147.18	4121.63	1529.1	4750.34	3291.2	102.249	804.251	1159.26
	651.5	4227.73	2263.49	2186.83	2801.24	208.875	772.206	374.163	529.414	4311.81																		2367.25	811.639	2661.42	4652.81	916.419	4893.06	3129.78	3916.55	4934.44	2810.49
	781.409	885.413	1065.41	3583.55	2603.47	3761.97	3935.75	3997.06	4235.94	731.745																		1796.3	702.363	3315.05	4046.37	2687.32	3918.19	3641.67	3275.08	1070.46	4582
	1334.44	752.692	2458	1196.4	1646.52	1968.4	3238.71	1454.38	1671.6	3875.36																		2712.14	4673.11	4641.81	2963.44	4734.25	3951.44	1204.28	4800.5	2088.58	3117.98
	3508.33	4101.19	2239.35	1883.36	471.557	1533.05	2768.94	4262.4	841.829	415.994																		1624.82	4611.07	3283.23	921.537	3480.67	788.78	617.049	4763.43	1276.99	1181.51
	2132.66	1569.16	1979.25	1492.43	3522.86	4027.86	4715.42	29.7363	2398.1	878.438																		3332.7	1306.39	4594.6	1309.69	3759.69	848.841	1684.11	4524.9	4912.48	1338.83
	4155.62	2558.75	3662.26	3337.69	2249.63	3112.68	4701.73	4731.88	2841.07	2421.29																		3447.23	2627.82	1770.6	4149.25	1166.75	2556.38	1976.33	114.941	3267.89	60.4582
	4546.22	629.648	1423.92	3858.75	4036.12	4745.39	3624.14	720.67	4964.5	4502.87																		4298.69	3123.58	1329.9	292.792	1148.04	1263.63	2853.51	4160.35	1036.92	438.593
	1883.35	502.764	410.694	196.721	4683.86	1247.59	180.423	4627.03	178.692	3823.71																		2595.82	2400.8	3856.51	1614	2671.88	3899.4	3919	4168.62	2289.32	1478.27
	4764.55	810.071	2987.25	583.134	4589.77	1492.21	709.537	275.455	1755.03	584.574																		563.052	367.723	2235.13	3851.91	1511.69	1601.89	2742.6	661.145	4231.66	1914.67
	2365.35	387.792	4820.86	2098.53	4478.47	1632.04	4348.75	1434.17	622.933	2002.92																		683.685	1644.99	1478.27	1611.6	4538.76	441.524	4187.38	1214.48	2521.87	4505.73
	3834.88	4473.77	3484.33	3825.12	918.993	3705.61	2206.56	3831.28	1530.43	2753.28																		1335.91	886.332	3830.24	408.314	134.558	3899.71	295.788	1144.28	674.967	4326.31
	4950.61	1930.79	2250.37	1957.04	3176.52	1391.99	3156.87	4617.43	3342.55	1293.64																		4117.2	2001.66	3852.04	3070.27	1863.85	1493.68	4375.43	199.806	282.075	627.126
	1670.94	3767.47	3967.04	4240.1	3178.14	2818.85	1595.36	1957.36	764.935	680.056																		3669.91	3207.73	4798.22	2315.21	3355.23	4117.22	3426.02	2747.3	1807.92	1095.62
	1057.96	2472.56	2629.9	4622	4093.44	4998.07	4873.25	2476.48	3785.78	2615.59																		3696.81	1472.95	704.532	250.083	4673.83	3673.49	1776.14	757.14	970.871	3876.88
	3521.81	3286.04	1774.77	848.885	3773.24	1138.74	3781.39	2572.21	4130.41	2556.91																		4882.13	2811.07	149.643	1988.49	4882.51	1883.26	4329.23	4417.47	354.467	3533.58
	3940.81	4442.62	4639.73	2592.69	3117.63	3938.34	1388.37	2084.04	564.009	4306.94																		4090.29	4829.2	1441.25	903.499	4927.9	1292.99	3973.15	4777.84	2134.92	1046.02
	2674.2	3677.39	3277.23	1092.1	4361.21	1550.55	897.703	1508.72	174.882	3391.97																		374.345	4476.71	4413.04	1263.78	4654.61	1915.86	3283.1	175.157	1921.32	4311.23
	883.574	2708.53	2491.79	4088.97	2368.37	1110.37	3629.61	1105.34	4822.79	842.157																		1410.59	4370.59	1050.5	1856.51	1292.83	174.625	621.695	4219.89	829.666	2826.77
	2069.35	3234.5	3778.7	2024.84	4659.46	2579.82	2549.14	4669.94	2738.76	4609.25																		2825.01	1177.03	599.998	3143.02	2242.21	4577.38	3593.52	4902.95	2525.4	2324.69
	2778.08	3058.02	2272.45	3829.82	2507.83	1583.98	2908.57	4100.73	1834.8	2497.81																		1582.01	4930.08	872.395	4532.94	1660.65	3240.25	3207.79	2624.62	2962.33	2450.13
	1066.38	1963.72	4944.65	2361.65	2587.66	435.234	4764.32	1426.26	3340.17	236.811																		781.653	3077.58	3596.78	1217.65	1478.4	2677.61	4425.49	1127.59	2629.42	911.509
	3278.32	1587.99	4672.52	861.837	308.856	3877.98	4915.68	4148.04	4030.84	32.7756																		3746.69	884.538	2390.29	4647.3	4112.26	64.1374	3877.07	389.19	63.871	2695.4
	4525.54	572.245	3763.65	2030.63	2863.45	3894.57	4683.3	4340.26	4965.14	618.847																		2554.97	3769.15	3233.75	3264.88	4164.43	3586.9	4766.26	1984.29	4931.09	96.8803
	181.455	3843.71	4380.36	3594.85	3579.06	2629.98	4511.59	166.559	1223.59	1186.92																		3011.02	1256.7	3365	3883.88	4561.2	3043.04	1191.72	961.984	2730.01	654.358
	4330.53	3123.88	2261.36	868.111	441.477	2323.11	2743.65	3940.33	2755.59	1401.22																		1534.31	2401.05	3029.75	122.677	1391.16	3114.67	3116.84	1753.57	4348.09	2685.05
	3060	4011.98	2362.91	1214.35	1373.44	1408.05	3482.65	3836.2	3409.24	1153.77																		4968.19	149.675	4421.83	4373.77	3267.32	2383	1589.8	2250.94	1285.79	4545.59
	3966.53	4771.65	782.541	2565.16	3715.17	4253.78	3072.43	1745.01	4954.29	2258.52																		3991.86	3484.45	1868.74	733.398	2942.53	2610.12	975.736	2889.59	4379.54	4401.3
	280.815	1241.93	3142.96	2977.88	3889.2	2957.77	3301.49	3868.43	3505.89	552.861																		2110.28	4060.12	2730.1	3602.76	3178.31	2337.64	3903.79	952.249	558.735	208.912
	3656.42	2839.18	4439.86	1284.73	664.641	3748.6	4954	2373.18	4911.02	4483.52																		1435.89	2879.93	3754.23	2076.69	2604.2	2570.76	3928.58	4198	3079.51	818.015
	722.124	2425.88	3369.45	1358.2	249.779	1038.09	2889.54	800.623	3253.09	646.723																		326.207	1275.3	4514.98	4.34918	4625.02	1004.49	3174.93	2965.88	1860.28	338.153
	4497.47	2034.23	3782.35	728.489	2500.42	2163.18	1920.4	925.062	3418.12	2180.11																		1567.33	2291.69	2291.8	3924.57	2915.49	2611.48	4771.04	2283.55	11.7988	565.406
	2789.18	3212.37	4952.05	2277.5	4497.02	1615.01	2305.71	2996.48	1565.31	2707.69																		2358.54	1873.69	564.539	3184.35	4512.85	2599.55	3836.07	539.094	1581.29	3791.2
	2202.37	4984.38	3718.01	3310.84	381.026	4530.77	378.48	4953.98	4215.31	696.373																		4952.08	2785.99	2986.23	2607.64	3793.44	2622.42	2340.27	3322.17	4216.2	1238.33
	454.969	4933.02	1687.35	4849.86	3774.59	261.434	2024.92	2038.58	3242.5	1462.54																		4106.49	2180.7	1509.84	887.619	2644.4	4265.84	701.993	4555.41	4418.4	4431.41
	3255.54	3984.56	2797.04	204.947	3572.53	841.152	4723.72	3691.05	2266.94	1511.34																		969.806	2687.25	2012.62	113.695	1450.53	1690.48	592.673	4602.03	4084.39	738.926
	705.492	4962.62	1958.53	4520.84	2202.06	2087.83	1881.68	1701.59	4569.19	1934.39																		641.68	257.202	2495.56	4287.23	1538.28	523.641	1012.99	1416.37	2530.74	4250.22
	233.667	1797.48	1495.92	3358.48	4935.23	3260.3	514.708	871.128	3408.26	911.417																		3461.72	4938.8	183.139	4476.86	3936.29	2986.32	3577.34	4896.63	805.41	4520.28
	4746.38	3737.39	1018.22	1536.84	4795.54	1223.88	404.108	4147.42	4755.02	4176.79																		1499.44	1502.88	2267.47	189.505	1877.56	1141.77	2638.35	3495.73	4917.2	2789.78
	1399.61	4769.31	4652.89	827.314	1088.05	1392.5	3876.72	2951.8	2587.45	3521.6																		2241.9	4567.58	3339.78	282.797	21.6602	6.59108	3152.36	4550.54	4406.96	3590.47
	3344.97	734.025	1426.78	4915.05	2486.23	2850.04	886.575	4422.88	2362.5	1519.27																		1683.75	4930.4	3358.17	290.471	4711.24	4138.68	4069.98	919.325	477.741	4561.05
	597.738	288.676	4661.37	3748.85	1242.07	3509.65	1856.47	4828.2	4155.52	448.651																		2168.24	1462.79	1581.35	4615.33	1967.1	318.502	1125.67	4579.98	2094.1	3144.15
	2248.9	1911.29	2224.39	4821.22	873.709	3739.81	3631.44	4103.19	2107	2415.61																		3284.85	2619.63	3303.93	912.94	429.889	2010.84	4964.6	3785.85	2485.36	1901.31
	238.325	532.499	2751.56	4044.64	2688.71	1383.25	3374.11	1187.02	1937.15	2533.45																		3841.26	2573.78	787.978	4063.87	1104.02	100.388	4642.06	4309.78	1862.72	3003.52
	3092.95	702.132	2207.97	1353.96	1386.65	1424.91	218.065	460.864	3454.71	3740.97																		1834.72	268.272	3846.48	1600.9	1507.46	4768.2	371.715	3457.22	1635.42	128.535
	4674.81	531.086	4965.87	2494.79	2135.75	2159.8	4566.45	97.9784	4715.7	3763.71																		520.49	2650.34	3268.92	933.076	636.405	4202.64	4397.26	4376.06	2372.72	779.603
	1891.14	2554.66	3707.47	3316.66	3574.46	818.742	3435.35	1004.82	4965.99	4781.48																		3075.42	1471.39	1147.94	1046.89	1391.99	3203.01	1185.1	481.425	797.493	130.957
	4974.81	1813.8	717.666	2074.99	2501.15	4968.34	3853.05	2795.28	4418.24	2860.31																		1294.24	1576.53	3353.65	2574.62	906.255	4918.86	3687.72	1028.48	983.278	328.552
	392.218	4525.03	3538.93	371.266	4442.01	1169.73	3295	4746.59	1032.55	3306.33																		502.875	4450.63	2920.96	2902.23	3174	3659.17	326.385	4075.69	2590.95	4517.56
	175.154	1784.11	3054.77	1172.51	3483.73	4732.99	2848.74	2411.61	415.945	2274.48																		2758.55	1338.8	3962.03	3031.4	4578.99	1977.16	2166.11	2914.33	4536	356.942
	592.509	2152.12	1071.1	4868.21	2244.98	2073.69	3132.95	4586.86	3249.02	3881.08																		1936.12	2918.63	4943.66	3839.97	2975.24	124.452	3350.95	4122.26	4383.06	3471.68
	2863.62	555.214	2552.76	262.153	3771.17	1098.37	4842.46	186.771	612.321	4231.42																		3600.8	3976.99	4423.56	3336	1122.75	581.168	2433.1	1959.69	505.067	376.97
	1483.92	3289.88	2439.36	3559.57	3133.08	4066.56	2637.42	3481.81	136.452	3820.01																		1504.6	4260.24	3103.2	2094.28	998.351	4728.18	665.737	4066.23	1790.67	4496.92
	3097.19	1762.5	1743.17	510.567	4520.6	157.179	4181.27	4582.02	1664.55	618.398																		3874	1596.32	1123.79	657.518	3164.23	2984.23	2956.56	1280.22	3985.78	3003.49
	798.559	2495.5	1037.8	1860.92	2651.67	23.1136	4937.23	3033.91	862.849	481.691																		1939.43	1168.39	1125.6	4534.54	148.665	3887.98	880.777	4544.79	187.25	1850.23
	816.225	2237.12	1676.35	549.275	2673.18	2831.71	1680.42	3787.44	3175.15	2847.73																		3074.67	88.9342	2149.68	3636.12	511.827	1034.3	2478.1	4317.32	1958.05	2729.02
	4776.32	3444.12	614.651	655.503	4694.58	4349.25	325.891	3874.37	1419.03	1836.99																		362.291	1395.39	3073.58	181.007	2708.92	3948.57	3216.89	4924.61	2671.02	925.36
	2513.48	2181.79	4970.57	2725.19	2170.25	3803.37	3102.6	1154.83	4482.07	150.162																		4394.83	3906.34	2994.85	2455.37	4373.57	3425.78	2929.98	3059.02	3140.21	2779.69
	1466.31	4132.53	352.99	1004.96	497.026	3998.33	4773.18	2523.55	529.911	1912.61																		806.338	1133.77	4861.22	3532.9	780.923	4077.8	2447.85	3473.77	2806.47	1338.34
	177.93	3440.29	2170.44	3365.25	4063.29	4726.08	2596.22	569.783	2193.6	541.682																		3990.65	3041.4	1296.22	590.458	1463.03	889.832	4884.06	2914.8	4134.39	2603.09
	3234.34	1335.11	2519.82	4101.32	3590.13	3771.55	1953.36	933.164	2874.98	3306.09																		3681.83	1022.15	1131.47	4872.19	231.044	1581.59	2265.54	4491.15	3531.88	3449.71
	771.443	2942.31	2393.14	3073.63	334.137	3810.27	3969.26	4016.04	2895.04	739.408																		4682.78	1027.48	4145.03	38.518	1471.08	558.037	1937.26	2880.75	2587.19	2405.39
	4312.1	2979.37	172.615	1782.84	4742.57	3047.21	434.216	1115.71	3238.81	3441.39																		1468.87	1311.61	548.89	1108.47	3321.48	4954.82	3976.65	3466.45	1103.09	617.265
	4931.2	1257.31	3425.54	1966.23	3218.45	4759.85	2629.55	568.329	1501.85	1858.38																		2798.61	4870.03	407.165	2429.85	3196.91	4154.83	1515.77	583.736	708.453	1704.11
	2009.15	3769.79	2067.54	943.421	1991.4	3238.47	3699.81	4056.27	3903.49	4428.6																		1440.68	1655.29	2921.46	3742.05	3129.78	4932.29	4090.79	4851.9	304.513	3466.59
	3298.46	2173.66	1715.98	4905.88	2751.67	339.796	2151.32	2348.33	1496.31	3177																		1014.46	88.5242	2161.11	2312.2	807.257	3206.7	3871.73	954.608	3064.43	3153.57
	2645.06	4729.32	1172.96	1689.53	2012.82	4111.08	759.273	344.605	2678.79	1419.44																		336.467	4004.63	3039.4	106.801	4939.5	3031.71	3628.09	4477.06	1379.81	3230.19
	164.855	58.3035	2569.01	4019.81	3669.32	766.618	1733.66	3041.14	1049.54	1972.78																		4128.24	3585.4	1520.13	1786.86	3530.24	3806.06	2743.73	902.265	1789.15	4287.07
	2472.69	4344.01	2119.9	3830.69	470.952	2324.95	3372.8	708.217	4627.46	4367.64																		1541.44	2654.29	1458.33	532.66	2186.89	1430.74	1084.14	4002.88	504.422	2429.28
	4883	1995.21	4042.03	2454.72	2341	4537.06	2247.29	4827.8	1847.85	623.53																		2746.83	3646.58	541.412	2873.79	4272.16	4724.95	1374.31	1594.36	2163.99	2060.67
	3907.45	4418.59	141.596	2576.19	1442.45	3208.97	2940.18	3885.51	275	2660.21																		3281.99	2933.67	4755.74	3067.19	4616.52	1015.17	1182.66	4848.12	3492.49	2689.57
	3638.42	4401.56	3833.87	4460.44	3110.01	3951.85	1460.44	1823.8	2263.43	4841.53																		2930.32	1052.11	3037.01	3503.21	4513.57	4982.06	1856.52	772.389	4796	2284.91
	4968.9	3717.84	4788.31	1266.88	3418.73	1113.75	4096.74	4371.16	2174.12	2048.03																		2069.26	1807.43	2866.44	4656.24	926.282	2784.19	3516.42	4873.84	1688.88	3245.48
	1073.89	1080.8	2434.08	1178.63	2907.25	4467.84	4981.03	3087.51	4291.64	244.418																		4941.71	3074.92	4923.25	3746.1	1086.32	2199.01	1715.87	59.0863	3014.52	2467.38
	3723.92	710.323	2490.5	4124.84	2576.33	4293.25	978.855	1996.48	4474.28	3604.19																		4911.91	3561.8	2094.09	2913	3342.89	1061.89	876.082	4532.33	3597.15	1580.85
	30.4422	2516.69	3411.68	160.708	3169.09	2988.88	4156.57	4368.81	3004.69	4382.4																		2821.59	918.495	3841.33	376.681	426.418	3683.94	818.525	3804.58	4556.94	1186.28
	1586.87	1967.14	3316.14	3673.44	863.166	4341.25	4541.61	151.328	3701.83	480.887																		4403.61	4386.2	2706.57	3514.94	4909.87	3792.1	1723.8	2003.54	4394.1	4436.79
	2231.06	2088.9	1954.23	89.2473	884.728	3750.63	2335.56	4969.65	2700.05	4375.79																		3156.96	4593.23	1789.26	710.074	1603.38	3502.88	1322.3	1690.74	3882.31	1097.95
	3391.18	1527.42	3432.46	305.251	4865.45	2150.38	177.294	3526.39	1044.36	3268.11																		778.372	93.6945	4973.63	3703.96	430.51	840.563	1982.45	57.2633	3893.03	3155.1
	1837.06	113.497	592.616	2187.99	4995.32	1892.17	2516.24	4123.02	2024.02	1489.03																		2592.73	607.082	3069.15	2867.6	2585.29	2446.55	1434.26	2204.34	638.244	214.903
	205.14	4095.97	1071.2	1808.83	2463.68	1718.28	2216.34	4769.77	1305.31	3425.19																		4448.7	1573.5	746.314	4038.86	3376.51	4389.66	2684.85	2695.41	3684.53	4237.92
	2032.08	3164.94	1626.73	4263.87	4047.15	4766.28	42.1671	3488.6	4050.76	3657.01																		4526.65	4973.25	4598.61	2927.4	1396.71	1380.29	2999.2	2068.3	2130.12	1067.09
	4024.03	4899.23	1964.87	1791.16	1996.49	3885.88	4957.72	4525.17	3374.36	2725.15																		2398.27	4639.25	2410.17	1536.52	4757.58	4025.6	1629.43	820.945	312.107	1274.35
	3307.69	691.905	8.71384	4505.6	1937.64	4247.38	3638	1325.67	1209.88	4366.75																		850.066	4532.29	2490.89	81.9701	2267.28	3377.95	4425.95	4389.11	927.583	1343.4
	37.4344	1245.55	2979.79	2445.7	2305.73	2096.9	4388.9	1598.35	3567.57	570.277																		4181.13	1984.21	74.0318	3894.13	1736.12	2191.79	4691.8	3904.96	1481.2	1825.7
	4159.64	4908	4071.74	3708.36	3334.51	3795.61	3416.88	374.177	3244.67	4038.24																		2882.07	4603.01	784.579	4868.93	2919.13	2627.96	1751.74	2299.82	2528.77	4444.82
	4849.59	162.675	4602.44	789.997	1440.58	3834.01	1691.25	529.569	3655.24	4069.51																		3135.8	175.313	3254.08	2587.75	2897.27	2585.71	3851.38	928.364	2684.81	4199.02
	1752.97	319.009	3494.14	3755.07	1088.15	1394.6	3646.99	4068.06	3502.61	4606.59																		1971.11	696.572	4642.03	1503.08	307.649	1279.35	513.226	2094.14	2662.3	4369.89
	1542.8	4694.19	2099.33	2146.86	1657.84	4391.3	2474.07	4093.25	4917.46	4939.05																		3844.34	4052.16	3178.2	1756.54	3150.93	2351.65	266.436	3389.5	3260.68	4380.97
	3449.74	3170.06	2329.88	2107.56	393.054	4573.41	4977.53	3081.64	20.2928	3347.61																		196.54	2825.24	4460.08	1591.24	758.262	4056.79	442.848	1387.42	2693.54	4225.27
	4723.65	4411.97	4282.67	1053.95	3789.52	2913.44	449.529	1061.05	500.108	3005.57																		2355.21	4700.77	4598.15	1911.48	95.0571	409.651	1038.92	431.39	522.489	2789.23
	262.444	1090.24	1001.53	2357.08	2868.03	573.192	3734.03	4224.8	4208.98	18.3142																		305.18	4010.54	1122.95	1322.97	4847.44	2321.69	2980.62	2012.34	1638.91	3247.98
	3095.51	4451.53	4382.26	2794.64	2771.96	272.634	213.672	433.866	2403.82	877.793																		4156.09	15.1213	2470.42	640.185	2719.81	4969.45	1436.76	4183.98	2652.52	644.89
	872.482	2945.17	453.424	3708.66	2176.42	4950.31	3086.83	1114.17	2778.89	1123.3																		205.701	529.096	3129.64	1004.15	3785.47	2610.9	1435	1621.43	2008.93	2731.61
	2213.95	4604.95	2010.62	4376.8	1528.68	4157.22	2718.73	4255.68	4374.59	4311.34																		798.491	4078.45	3465.16	3205.15	1279.37	1193.53	3538.9	4488.11	602.361	386.812
	99.1777	397.95	3573.3	324.509	1970.2	4469.97	777.782	2652.66	3148.39	137.839																		130.732	734.045	3839.96	445.968	3214.94	3607.16	477.078	4458.2	3136.27	3850.36
	1853.32	2717.27	2608.86	3417.71	1407.72	3303.25	2184.69	3125.9	4519.26	650.875																		1974.71	4458.14	1776.74	2209.96	1612.55	2787.98	1976.19	136.733	2413.24	3453.35
	1471.48	3685.84	3954.02	3311.02	2971.15	3758.2	1487.82	657.605	1996.69	3902.13																		949.371	4555.41	3656.88	4479.73	875.702	4210.27	3038.23	3841.95	3799.74	2475.82
	3469.39	4382.99	2482.11	1038.79	897.526	3976.17	282.495	3714.32	2286.41	1900.8																		3026.81	143.206	3188.38	2360.61	1871.08	1145.64	2506.19	2941.76	914.98	3411.44
	463.178	2781.97	3249.08	3688.7	4004.58	2639.54	1270.7	499.313	1680.39	1164.37																		442.817	3801.89	3416.58	2650.08	6.30385	52.3405	3840.8	2684.69	414.222	1340.55
	3549.37	3504.66	3029.54	3321.9	4768.17	3083.16	4530.82	564.289	367.299	995.35																		291.717	2237.79	1781.68	1112.64	558.516	1107.72	4795.22	706.448	4697.99	1073.08
	2895.02	1973.77	2174.24	4553.19	3424.63	3498.33	4565.32	157.646	1723.62	4978.34																		2358.89	3124.78	2441.43	3950.59	890.746	4908.38	4973.22	3791.12	560.771	4722.31
	2176.01	3721.93	930.423	4642.56	733.442	686.147	4995.12	3993.97	450.603	2824.92																		229.971	3434.99	2786.37	4868.85	2228.49	364.271	1406.39	1606.47	1374.7	2068.01
	1128.39	3797.9	3217.96	4003.58	792.869	2933.79	749.818	723.555	3368.36	2946.64																		2004.97	1954.78	1714.64	2237.41	798.23	2199.57	4955.61	230.637	3284.08	4351.18
	4229.56	699.088	466.403	1523.92	4198.22	2331.32	4563.76	4069.52	1295.03	1809.17																		1527.8	2268.02	794.377	4881.64	3194.69	3634.66	3580.58	4526.02	4724.68	1388.09
	4412.56	4390.09	3158.15	3108.24	3438.44	4721.33	3585.42	3780.68	1990.58	3908.3																		1572.11	1571.31	4356.41	3306.39	2320.31	3867.02	813.071	4511.09	4014.86	3645.07
	423.81	191.471	466.818	1895.33	2847.41	563.814	2342.63	284.462	2894.53	760.228																		4421.53	1657.23	2441.36	3936.53	4174.52	3532.93	4395.18	411.525	2956.8	2096.33
	1514.79	3384.84	2462.41	3299.33	2866.41	554.533	1239.08	467.276	3020.63	4096.1																		1180.67	2558.65	1231.72	4865.16	4724.58	3024.57	4781.95	4566.11	3667.72	4136.09
	3419.05	1787.02	4764.87	450.147	4164.17	631.271	4823.23	4610.72	55.5516	1248.85																		589.352	415.405	1692.92	2205.12	1478.74	1654.22	2092.63	2979.22	4339.27	177.165
	4465.75	499.923	3529.96	4039.77	55.2456	4405.24	456.58	3687.95	572.515	1823.08																		1435.29	940.664	1737.34	1573.29	828.609	4438.32	4155.73	1217.19	3400.4	4396.46
	3995.07	3505.83	2043.82	4510.65	4360	3300.18	4644.61	3469.81	3330.1	2627.5																		2309.47	1972.59	4174.36	3581.25	3132.71	4284.91	1508.01	2779.97	2121.15	1424.83
	4306.08	4322.24	1771.77	1046.97	4708.27	381.776	597.057	4668.53	594.677	4521.31																		748.67	3064.89	3471.12	3665.51	1310.01	1381.21	2634.05	4208.24	2688.38	1851.32
	2408.02	1577.02	4841.63	3769.36	4482.31	548.698	835.334	442.004	2297.05	1851.38																		745.332	4036.66	3263.02	3215	2602.52	2358.96	1528.01	2215.84	1105.12	658.89
	946.156	2865.67	2992.05	1588.93	1941.23	2537.72	4815.12	4638.18	2001.53	3271.1																		2990.96	1441.61	984.737	2516.37	1950.94	73.579	1768.72	4435.52	4062.91	3037.54
	2420.46	626.058	4470.29	4516.4	340.245	4567.44	512.827	2321.45	2384.98	898.15																		1087.24	1873.92	3211.1	2303.66	3655.66	4505.93	3252.1	3649.13	2796.57	1296.39
	2733.87	662.754	679.356	3989.28	2557.3	1580.47	3326.11	1214.45	3879.52	4422.8																		4844.22	2581.93	1214.5	4355.11	3172.41	3632.24	1670.03	2294.39	442.712	4590.12
	4309.42	3740.19	4649.83	1819.82	3407.39	3486.8	2782.33	3721.83	2340.42	2102.98																		1744.03	2270.01	1948.32	1177.49	1600.99	863.186	486.102	4634.9	2355.9	3350.29
	3580.73	429.17	2445.46	1184.7	1288.69	197.427	2679.84	4935.1	4756.36	4762.41																		1709.57	2232.44	4350.07	4031.18	4407.75	801.623	895.004	3219.45	4694.72	4576.7
	9.70603	300.365	966.93	2044.3	2364.92	4807.28	754.487	2902.05	4477.35	1630.65																		4739.49	3760.02	746.073	1856.44	2924.28	2565.55	2337.79	3131.52	3130.56	3554.28
	1997.44	4127.14	2367.38	174.382	3393.21	369.609	3043.45	4396.75	3438.82	3590.43																		3134.45	2281.9	3654.29	4006.38	4377.18	225.005	3737.06	2505.66	4900.18	2752.6
	1972.84	3386.51	46.8967	4452.43	987.512	2044.65	2524.22	3570.35	3389.53	4143.32																		871.05	3885.79	1557.61	1145.98	4181.67	3538.97	243.886	1554.66	2503.03	2227.43
	3248.58	2989.7	2654.53	2396.29	2296.82	2079.41	3830.06	2155.88	1596.56	3012.51																		4920.26	3815.79	3000.73	2344.87	4682.57	865.246	2978.18	1042.93	2666.41	975.319
	1842.24	4007.1	2468.37	4368.62	3382.49	1524.3	874.929	1504.52	1033.44	5.2198																		926.498	3319.13	385.211	1984	1808.96	1854.19	1440.75	1642.1	367.665	3432.77
	3576.88	3640.92	447.445	4644.59	3272.86	3262.85	3579.4	3173.82	1417.1	749.996																		2406.32	1958.01	3469.21	1615.03	1824.06	4659.82	1485.22	2461.29	4929.07	3772.05
	1266.97	798.582	4437.2	1817.62	1751.56	3893.65	4389.8	421.493	1428.02	1776.8																		4376.81	362.676	1237.86	2193.06	619.61	4185.33	4656.85	719.74	4371.98	4448.26
	3491.63	1817.57	1115.97	1647.96	895.427	3772.77	3979.43	553.795	2590.57	3023.44																		3684.13	637.927	3435.58	4202.33	300.126	1609.22	1187.92	507.318	435.227	137.25
	354.306	2741.49	2845.11	3576.05	3375.18	1481.37	4411.1	3016.74	3171.12	4675.9																		899.422	2593.27	2269.61	3125.01	1379.33	2142.19	88.1716	4360.66	4843.65	2739.59
	4968.16	1737.57	1939.53	1880.31	1581.06	2283.43	3259.32	4000.67	787.311	74.4704																		887.233	3189.86	3431.96	3659.78	4355.95	1487.73	1752.27	1971.2	809.964	1154.55
	2262.57	2035.07	2650.73	2769.6	4890.02	2012.04	3352.26	747.158	1489.14	4467.87																		592.263	4689.68	3670.89	3244.4	84.5225	46.7245	3654.29	995.624	277.737	593.61
	4522.71	1738.61	4704.11	2209.33	3355.19	1300.51	3823.15	2943.99	3434.63	657.053																		4451.63	3259.69	4161.95	455.808	3985.12	1097.78	3047.92	173.292	3753.52	3555.07
	1676.47	557.625	1848.66	3966.02	4147.17	4890.48	4107.44	4413.17	259.618	3861.09																		1170.72	4732.69	4744	1858.57	4940.96	3048.68	1365.68	1607.38	4756.97	2951.35
	3956.93	2910.36	1181.07	1185.28	1052.86	901.422	2073.83	2460.34	2657.52	2304.58																		4533.53	1518.4	1186.66	1077.29	1081.99	2173.99	2613.12	3027.8	2061.01	3220.43
	785.136	2933.27	1659.51	4887.72	4460.35	1129.91	3397.86	726.618	3365.83	2843.62																		2925.44	2533.94	82.304	1925.94	1737.17	4269.4	4095.86	4705.15	1692.06	4893.34
	1237.68	3478.74	962.148	2042.15	2839.22	4422.99	3901.05	3833.32	1421.86	4473.68																		1934.38	3038.93	3761.1	4360.07	837.725	4528.41	2030.21	627.454	3408.84	2647.31
	2464.62	1181.34	3443.33	3211.93	4779.85	4528.85	3975.7	4277.52	2822.45	3603.93																		4445.79	1582.5	654.115	230.812	1963.81	143.965	1147.64	4813.74	3501.14	4040.09
	2635.63	744.739	1532.32	2879.07	2111.63	2075.73	4672.09	4751.14	3381.07	894.333																		1348.48	2170.77	4241.94	1936.92	4559.1	3061.96	3637.91	2914.39	4648.93	2973.88
	976.863	793.122	11.4617	540.005	822.696	1800.9	882.309	1539.54	3087.85	4108.53																		3433.95	732.36	4508.18	4573.72	2306.86	3893.01	1655.24	3272.27	4021.27	3702.28
	2649.46	2423.32	3580.46	421.334	2470.72	195.295	2777	799.627	4880.21	4974.94																		1643.52	3235.25	4711.58	1908.63	4062.35	3593.01	1395.22	2225.15	3104.07	1464.6
	2688.29	233.997	2487.24	1179.19	1915.56	4251.69	455.693	365.165	735.183	4740.64																		891.812	4483.01	4348.28	386.765	3212.45	3604.61	3065.42	4692.7	318.478	3503.42
	469.471	4212.15	829.715	4683.73	313.306	4666.67	234.598	2330.1	3416.53	747.793																		2294.36	366.173	4252.66	1462.81	228.738	2605.59	4606.4	4925.84	2726.32	2682.24
	4163.82	2233.05	3026.21	4374.38	586.099	87.6681	589.678	2067.24	2195.66	2276.83																		1501.28	4070.71	3884.8	479.431	4942.43	464.626	4843.54	2409.83	3627.92	4480.85
	468.915	4004.34	4863.07	585.363	3410.07	1512.57	793.107	3936.96	1871.32	2111.99																		2626.44	2487.03	3543.94	4869.98	4949.53	4119.03	3338.55	4987.58	2617.58	2136.48
	2966.56	1324.04	2509.23	4126.83	1626.19	1603.59	2914.7	4244.18	4656.75	1080.41																		294.542	3503.15	2277.47	3111.39	1105.25	586.76	1820.68	3192.94	517.356	1042.78
	599.351	1851.4	1612.36	1465.23	648.946	1759.86	859.947	1511.8	1009.45	1676.31																		2699.91	3549.43	4731.78	1377.98	692.039	4078.95	1548.48	4760.15	1055.38	4573.78
	1586.9	155.46	1701.3	412.574	4072.56	3798.7	4417.77	4246.59	4573.94	4075.34																		4620.6	2931.05	2013.77	2028.64	1899.4	2889.06	1491.83	2218.62	2574.3	4464.63
	2860.6	1161.5	3905.62	3862.33	3241.65	4669.5	4134.58	3354.39	4522.19	166.026																		4256.4	4705.12	2293.92	1457.57	2341.88	3330.12	39.3443	3843.17	2185.05	1973.22
	3265.22	3456.62	1496.5	4821.29	593.918	2158.62	1591.79	2952.36	2290.42	3255.74																		4350.85	1644.21	1483.55	4220.12	4875.44	4259.19	4931.86	219.549	1649.58	3243.17
	1548.16	4737.14	4501.31	3400.87	4814.18	4104.78	1230.49	1821.14	4217.95	4317.33																		3585.09	1824.94	1347.41	1474.45	2614.83	2363.92	2652.03	3072.93	4196.68	19.0071
	2750.73	1624.23	1175.08	1704.95	141.104	3549.34	2927.65	3677.18	3734.34	2566.65																		4055.81	3328.91	305.476	3524.21	1580.11	2746.96	2278.18	3112.88	3258.64	2937.49
	4496.98	3623.18	775.019	811.647	4038.02	2091.8	3323.96	4817.95	2630.59	2785.96																		4541.3	4449.29	779.895	3239.27	1609.95	189.373	4152.19	1248.6	745.528	96.2046
	589.009	4278.49	3389.84	757.906	2566.62	3984.71	4023.89	2602.97	2727.56	2655.93																		1773.64	4099.94	87.3117	1960.65	2250.7	2130.69	823.3	255.298	3120.28	4553.8
	1108	2200.6	1679.82	2737.44	2072.45	1280.23	2511.49	217.977	2984.3	1612.72																		2654.12	2270.99	587.256	1851.87	1561.27	2811.96	1097.62	482.24	106.374	48.7253
	2768.3	3704.37	4957.32	1744.42	3582.31	4034.82	3256.68	3253.35	2339.34	2134.29																		3034.12	186.145	1004.49	369.126	3201.6	904.098	734.034	4078.97	1633.72	3280.14
	1644.87	1760.22	1245.34	736.153	4828.81	4113.57	4279.49	674.881	4060.77	1895.35																		1737.54	4259.84	4946.97	2768.44	2971.32	2603.49	1548.89	2304.84	1118.16	585.413
	2323.08	3993.24	3165.08	2997.58	4361.43	3228.97	2180.52	538.278	2917.08	4774.57																		2639.38	4259.37	3461.77	3200.86	4622.46	985.915	4760.34	3938.24	4375.52	4093.25
	3426.59	2935.41	4647.06	2246.67	4685.41	4313.34	1067.39	4168.85	4458.63	1782.34																		2348.16	4230.34	2763.14	4181.07	4070.99	4818.44	3345.09	2138.19	3681.18	2045.34
	4011.26	1095.28	3997.87	847.118	4869.13	2169.24	1986.98	2273.07	3034.14	4090.36																		739.67	4086.52	3885.37	449.631	565.142	4725.56	1534.61	1841.92	2280.93	1968.71
	1308.8	718.395	3799.96	4115.19	1106.72	1346.68	233.216	408.608	363.193	4325.58																		286.123	609.033	561.007	3178.58	540.746	3184.93	4848.08	2308.11	4244.81	1314.45
	208.458	3384.34	1980.13	4490.79	4333.16	3948.23	3871.62	2879.23	4918.52	1199.03																		3706.23	2136.23	503.348	4599.4	2212.77	3033.74	3300.07	82.4824	2518.27	4233.11
	1427.98	2089.36	150.654	1810.79	20.7065	293.042	505.461	4802.91	733.673	86.6816																		533.817	4577.5	1089.12	4622.43	3144.45	2983.27	1542.32	2836.05	71.1538	551.794
	460.471	297.058	3303.85	1597.76	3984.47	3203.98	4603.61	2095.64	412.136	165.58																		4714.33	1784.99	4532.21	640.291	3910.31	2071.66	2635.22	2405.06	3354.58	2636.53
	354.9	2013.56	2408.78	3002.78	4220.92	1300.3	1484.05	2437.68	2436.4	3786.21																		2373.24	2299.31	2090.93	2905.42	2399.84	4240.07	2456.01	2233.89	4400.03	1226.41
	1917.3	897.471	366.316	2116.91	3504.7	4087.65	3743.87	660.98	3341.5	2759.07																		4396.12	796.44	1832.28	685.021	350.798	1265.85	3030.86	1597.15	689.442	1198.15
	4740.49	2577.64	712.199	740.104	1376.07	4680.79	150.988	3486.7	1562.08	3057.73																		4530.8	2602.74	3889.9	2690.01	3267.94	105.657	148.284	3196.5	3104.72	3554.66
	4676.46	3746.79	2041.34	4321.72	3160.66	2972.67	4462.86	122.978	4930.01	4213.75																		2714.51	2409.94	3006.22	4924.51	3363	1296.72	447.167	3886.79	1780.19	4181.79
	1828.74	332.521	1743.6	564.148	3242.58	2964.24	4708.95	4648.83	3533.76	582.58																		421.385	3235.89	2703.07	3558.04	4677.97	2770.01	3170.57	1684.93	2178.69	3662.11
	457.694	365.84	424.129	2242.7	910.864	417.15	1934.22	898.889	2749.79	4802.71																		1324.43	2749.66	1085.99	569.462	433.326	1792.24	1254.69	446.704	4572.03	1176.5
	4887.38	711.385	3293.55	3627.65	2886.06	1156.81	3315.75	3677.55	4932.73	4221.63																		2598.31	1583.28	4164.41	1274.59	2699.89	2445.54	1631.63	2282.82	2654.25	1461.65
	3425.97	1844.95	4680.25	1558.91	1969.53	1114.46	4046.65	2015.77	3761.25	1680.77																		3646.85	3250.4	3744.21	1496.32	4163.49	3981.01	900.096	2584.79	3905.41	2089.43
	2676.99	360.22	4446.53	2992.76	3546.96	2652.94	2897.41	4262.8	473.459	303.286																		1841.29	2183.17	354.905	2763.21	3290.32	1022.87	3479.65	4930.4	2675.38	931.62
	520.379	1080.86	164.102	3943.04	2317.64	1555.42	4219.6	733.972	2358.74	1277.76																		3065.35	4631.21	4449.25	1558.01	546.305	4228.72	4722.57	1724.83	3389.74	1199.12
	4766.96	1575.26	2596.56	4625.91	1966.28	1820.25	519.073	2085.51	4224.47	1285.48																		367.228	3615.14	3156.2	1544.45	3706.6	2072.14	3125.84	3513.05	4704.91	1576.55
	31.9394	877.519	3219.27	2188.64	2503.22	1577.59	3663.99	4055	2986.24	3327.93																		1728.65	2761.86	491.735	304.618	3124.17	3879.65	811.567	4887.46	2229.75	344.88
	1850.26	4669.91	1569.21	1993.14	2691.38	3631.51	1176.3	1473.67	2887.05	1356.74																		1313.63	2082.81	2849.77	905.538	4739.93	2000.02	4330.35	2739.05	3493.75	4015.84
	2449.81	1734.43	351.694	952.673	310.485	1269.31	211.899	451.15	453.784	2802.36																		429.578	300.278	1329.74	3185.2	2647.6	4538.17	3679.66	3765.97	2758.38	696.766
	2677.24	3076.4	1292.14	4101.47	2846.57	537.153	728.954	3884.35	1365.19	4136.59																		86.9632	819.737	3231.42	2581.05	2122.14	2363.28	2942.36	2188.14	4429.12	3575.99
	4401.48	619.074	329.641	4345.93	808.772	440.62	4056.12	3564.96	1969.46	3246.74																		3926.62	1676.09	1030.58	3828.43	374.106	1310.62	1167.25	4369.73	1926.31	3054.73
	4660.49	1411.05	2599.88	4865.57	515.378	4020.64	3935.63	3959.44	2393.1	1336.3																		1290.84	2207.51	367.277	2013.72	1309.06	210.048	3011.55	2779.51	1564.14	320.396
	1489.91	1465.99	2405.07	1216.32	605.53	3335.13	72.0649	4400.23	1813.82	853.395																		3598.46	2937.76	310.224	2500.14	3343.57	747.696	3127.36	178.426	1733.94	4919.98
	18.9557	874.622	172.385	647.581	3600.84	851.437	782.71	321.695	3003.47	3334.95																		3408.4	1233.66	3691.9	4495.18	4769.96	3459.97	1598.97	799.846	2083.33	3258.99
	2433.07	1500.53	1592.93	2972.2	121.715	2322.77	3924.66	1571.29	2309.29	2097.37																		198.862	261.222	647.594	286.774	2336.03	3264.35	2165.2	2341.85	4160.39	440.348
	1958.08	239.359	2588.45	3400.53	3466.47	2161.35	953.322	3607.44	3213.24	4086.35																		105.852	57.3688	827.655	2843.64	1712.57	2743.61	184.26	4622.05	686.751	1167.17
	2777.35	375.928	0.671336	1967.46	265.418	1216.29	438.211	383.959	4637.22	426.289																		3971.71	2923.97	1989.9	4795.37	2.47797	3086.23	4800.53	2328.07	3723.75	1449.82
	545.621	4826.19	986.432	2332.36	1642.74	2119.56	1446.02	3828.36	2815.81	578.525																		689.161	4075.65	1481.83	2087.07	4664.34	5.40565	4476.24	2641.04	3884.69	2967.64
	763.647	2318.94	2992.87	4200.5	876.711	2928.08	4698.26	4318.38	896.242	4908.29																		4751.46	3988.59	2888.63	4145.04	1537.28	1582.74	3227.21	4973.84	1923.18	4354.23
	3879.01	2536.94	1116.59	84.9918	4922.74	1932.28	906.028	1500.73	1616.33	3861.82																		1449.99	909.351	4959.29	250.129	415.422	1833.7	4733.31	3871.47	4559.44	1962.39
	1486.34	903.674	2625.7	3763.19	1560.57	3895.05	4903.77	4974.83	3326.01	3420.19																		2316.74	3264.81	690.427	4529.57	4367.63	787.548	4145.16	128.862	2028.6	3229.38
	272.567	443.696	4138.48	4610.28	3223.07	1431.24	2516.84	4742.3	3808.49	2024.98																		1062.66	1282.51	1468.1	4082.26	854.893	1172.95	2965.65	1234.75	1489.16	3845.5
	627.238	2478.5	578.637	157.111	907.938	3730.1	2338.48	4770.77	3252.63	3482.86																		1501.18	2746.57	4239.6	1840.97	1686.36	383.016	1503.56	2799.25	2530.1	4412.9
	3664.14	3351.2	506.559	2272.11	4190.08	4884.47	735.668	1348.35	812.941	95.0732																		611.284	1114.24	4914.96	3539.17	1542	2194.49	1136.39	481.818	562.735	2848.4
	1697.82	2002.89	2458.83	1349.19	513.82	4019.71	4715.91	531.556	4992.41	923.359																		2123.57	3488.85	2373.28	795.622	1690.16	1668.11	2628.53	1818.69	856.794	4320.13
	4835.62	3854.65	4006.77	596.356	3722.51	1219.11	3534.7	3694.43	1037.88	56.6056																		4577.76	1692.07	3097.63	1544.94	1281.81	1127.3	4598.28	1818.85	3451.5	1268.23
	1555.8	18.3959	4793.56	854.209	1965.14	2488.49	3749.65	3757.64	501.742	4800.86																		1251.6	4002.04	4440.99	1597.9	4947.23	4161.87	3599.82	2917.13	2856.34	906.633
	72.1671	3309.69	4463.68	3409.9	2575.14	447.36	2675.17	2287.06	3002.75	1302.92																		4768.29	3889.11	1286.97	388.609	1173.62	4893.1	2452.73	2920.58	1625.92	1286.19
	3921.71	1546.63	4815.23	2158.48	2647.03	4849.48	3375.22	715.838	1710.27	3032.05																		1479.45	438.639	1476.16	2098.92	1461.67	2660.39	1986.84	1166.67	1325.24	426.82
	4182.75	3088.86	3674.46	608.358	325.767	3905.32	3409.75	1675.27	3275.12	2993.55																		2790.16	4785.78	4701.21	1389.11	617.108	373.653	4694.94	2265.64	3846.64	2578.12
	991.243	2304.37	573.635	2095.49	1216.93	4149.62	1896.45	506.034	529.547	2311.28																		4152.38	459.713	3625.04	4013.67	1975.85	1637.49	4501.05	3539.3	4381.7	391.662
	2164.14	1147.87	325.299	2391.53	4803.48	4075.91	4860.2	4789.39	4431.16	1845.65																		1964.99	70.2121	1250.29	4328.35	1541.9	771.013	4919.21	3514.34	2680.19	959.065
	3556.16	1550.93	4060.31	1270.64	1968.46	2459.29	4386.1	2904.69	2350.59	4484.6																		2655.83	3022.36	3782.12	1458.85	2011.37	359.425	1030.51	1332.41	2932.12	467.485
	846.845	4211.27	1880.86	179.54	2368.18	1130.57	1878.59	4038.78	431.499	1067.08																		580.013	851.169	4264.79	3155.19	430.948	2429.61	3262.53	3641.89	2758.66	3984.97
	4564.06	145.542	2453.32	1585.35	1352.41	758.18	2091.26	805.51	2087.99	3913.85																		4378.81	406.619	106.773	4641.16	1820.63	2139.24	1936.93	1182.76	2407.75	1917.93
	295.638	762.578	2215.53	2103.6	4500.18	4955.65	3535.06	2003.75	4251.61	692.541																		15.5231	2193.9	1420.19	2092.28	2613.24	4760.27	3843.3	445.868	3072.15	3450.07
	4280.96	4482.61	446.679	4685.01	340.438	4527	2173.94	326.478	3230.23	4710.19																		3672.94	3277.23	2251.65	3077.76	3126.02	3913.35	1947.52	2932.38	17.6217	52.1106
	4856.18	1201.48	4461.07	1498.98	2295.28	1206.84	851.406	2237.14	266.399	1222.71																		4568.39	4381.06	3529.9	1607.83	1358.11	984.778	1384.21	1611.72	3085.04	826.551
	1544.06	3703.66	739.05	735.293	46.4593	287.292	3418.55	1785.85	4387.1	4328.61																		1690.28	1681.16	4946.59	85.7031	693.111	3989.36	2528.56	4321.99	3731.7	4155.86
	740.976	2403.56	574.223	2412.52	30.9035	2845.52	4050.8	3.72992	3806.01	2636.35																		1970	1159.36	1231.57	2186.88	4968.53	3775.66	4974.4	3831.42	1112.51	2451.39
	311.788	4660.31	657.637	1713.85	2453.04	4065.18	773.617	342.622	295.518	1231.57																		2034.76	4774.5	4552.63	3100.52	573.296	3352.95	2544.38	4292.98	4168.07	1263.29
	1027.64	1501.69	2193.38	2918.31	2393	2007.72	3975.48	559.201	3445.17	2952.5																		2897.57	461.517	4455.18	859.491	3036.59	886.397	3458.87	848.728	965.437	4247.33
	1375.31	1412.9	3409.25	3764.02	4729.4	987.461	4709.65	4612.12	4654.85	2563.27																		940.582	358.462	1857.81	3000.99	819.417	4052.65	856.035	4531.62	592.025	153.159
	2224.54	2294.42	4736.22	2284.88	4466.66	1618.01	563.631	3781.15	2178.33	2095.86																		3731.19	2104.13	4438.49	3909.27	261.049	1585.91	3595.33	2939.93	454.118	303.147
	2078.46	3904.07	4672.52	1217.03	3365.39	1594.1	3497.24	217.228	1182.1	3353.51																		2107.65	3138.02	3084.54	4911.06	3127.21	3011.19	1546.23	2182.56	1586.98	1514.92
	4471.71	4480.29	149.143	2879.88	848.604	4662.93	1807.8	1691.75	2548.23	3936.82																		1040.41	2192.65	2302.38	3132.45	4005.71	2840.08	708.051	4532.01	2.12238	4528.2
	4713.1	8.98937	3006.46	577.587	1052.2	4148.57	1448.61	3184.1	1982.91	3252.98																		2605.45	3531.18	2995.66	2361.11	877.354	4901.77	2723.32	2285.62	2352.92	3373.5
	349.396	4620.34	815.536	2490.57	2830.86	4550.3	863.438	2937.83	1130.28	3888.02																		4099.34	2812.74	1101.68	612.938	4658.16	1110.54	4826.62	2659.7	1953.15	2019.12
	1827.81	3254.04	2004.63	4667.29	3860.46	1113.07	1646.32	4798.95	4184.72	4918.68																		3313.33	874.471	3434.2	965.463	364.003	1409.66	3842.54	962.039	1530.46	4806.05
	4462.19	630.548	2303.29	2685.89	1259.02	516.7	1092.79	3243.65	884.02	4917.22																		3008.52	2385.35	3100.6	858.727	2911.71	3752.33	632.592	234.203	3558.33	4021.57
	3596.11	4219.31	2090.55	765.237	4743.61	4425.64	3084.77	4357.18	1511.55	2491.02																		3948.59	3956.4	3279.36	2392.83	1354.66	4969.85	567.865	1148.94	4643.18	194.315
	2593.21	3518.76	4624.61	1315.02	4336.54	1778.43	904.892	3571.42	4788.8	3089.99																		4606.15	983.986	3313.92	2592.24	4426.17	883.961	3674.83	3792.83	3352.65	1914.35
	4959.1	589.322	4997.17	2215.1	2498.01	4803.45	3944.68	4216.51	784.209	2423.8																		1279.34	395.779	3825.88	557.521	4954.71	4124.76	2671.02	4831.42	4137.77	4914.1
	3041.99	2099.49	1082.36	1937.76	2497.94	4965.33	1513.65	2793.36	513.658	815.183																		2505.94	2322.91	2273.96	379.938	4453.1	3600.85	3026.5	4927.89	2914.32	3736.6
	3942.31	4072.21	3285.14	2784.24	4574.23	1517.92	3241.05	3392.74	735.976	2415.92																		3309.01	4375.6	4841.53	2424.67	1332.06	2791.19	1608.39	4603.06	1848.17	316.287
	1819.47	3651.13	2911.66	1303.15	1376.3	4662.07	3201.3	2951.08	4563.91	156.435																		2928.88	3352.18	4431.6	1607.19	895.603	1588.02	2856.84	4607.96	584.396	445.537
	1339.32	4087.46	3029.71	207.892	349.792	977.988	4942.21	2391.07	1980.9	1761.03																		3607.24	2851.83	3860.11	1112.66	3910.08	4002.48	412.718	2683.34	1334.83	3162.82
	2715.05	1499.84	358.013	76.0871	1288.86	1575.38	3218.86	4574.72	3694.87	4075.55																		1724.61	29.8706	3780.88	2595.1	3850.65	3637.03	2816.48	944.261	624.476	398.518
	359.507	4963.35	586.878	331.586	263.681	69.8173	2886.24	731.339	3810.66	3498.84																		1566.52	1516.59	4017.37	3828.84	157.911	4618.49	3360.94	4145.74	1304.69	194.821
	3876.55	3801.47	120.07	3985.89	3033.86	4107.46	334.963	2692.63	1599.74	3881.68																		1457.65	2384.93	4665.93	3944.25	1062.26	125.326	3053.63	1542.76	3086.46	3897.68
	2110.05	2406.09	2415.01	2092.89	4081.11	1175.35	2375.78	2086.62	3949.94	3083.35																		673.399	4092.86	2769.83	4362.97	2528.86	668.825	573.731	4621.04	2907.76	3769
	905.884	144.673	2133.11	2389.3	1916.12	4215.65	3223.8	4752.84	3826	266.661																		2882.83	4650.7	1197.2	4818.73	1100.96	4549.83	1432.68	1675.25	4389.29	4366.92
	2728.74	361.135	1418.91	1853	4663.35	3125.41	4237.59	2330.6	3133.57	2954.21																		3755.55	903.8	719.813	126.009	1262.01	3978.44	4723.98	742.138	669.055	3339.12
	3294.72	2896.4	3745.07	2818.88	1382.59	4699.6	3285.4	1299.43	3769.83	2081.23																		365.89	3843.79	2234.05	2323.92	594.736	4412.87	4845.08	4936.21	1006.59	1563.77
	2576.86	1478.78	2099.61	2466.78	4079.2	4313.18	4065.98	4985.98	4359.89	1375.95																		634.737	192.846	1213.81	4880.46	3742.34	893.224	3829.89	931.489	3721.87	4148.76
	4705.52	4419.05	1252.61	4527.29	3877.06	4450.22	2077.64	2419.41	3153.38	4053.46																		4554.85	1544.16	3330.74	4021.31	410.582	1990.42	741.712	146.853	1083.8	2494.7
[truncated: 8,642 more rows]
[truncated: 4 more columns]

## Sheet: Figure3b
Figure3b		Random simulation (blue)			Not resolvable simulation (magenta)			Resolvable simulation (magenta)			Borderline simulation (blue)
[truncated: 151 more rows]

## Sheet: Figure3d
Figure3d	Simulation TCR CD3z		T cell TCR CD3z			Simulation TCR CD3z			T cell TCR CD3z		Simulation LFA-1		T cell LFA-1			Simulation LFA-1			T cell LFA-1
[truncated: 2,839 more rows]

[truncated: 20 more sheets: SI Figure1b, SI Figure1c, SI Figure2a, SI Figure2b, SI Figure2c, SI Figure3a, SI Figure3b, SI Figure3c, SI Figure3d, SI Figure4a, SI Figure4b, SI Figure4c, SI Figure4d, SI Figure5a, SI Figure5b, SI Figure5c, SI Figure5d, SI Figure6c, SI Figure6d, SI Figure6e]
